# Supplementary material for: Malnutrition and Disability: A Retrospective Study on 2258 Adult Patients Undergoing Elective Spine Surgery
Source: Medicina (Kaunas). 2025 Feb 26;61(3):413. doi: 10.3390/medicina61030413 (PMC11943876; doi:10.3390/medicina61030413)
Supplement: Supplementary file 1 [file medicina-61-00413-s001.zip]

Archive with 5 entries (5 files):
- Supplementary_Files/EASE_SAGER_Checklist.pdf
- Supplementary_Files/RECORD_Checklist.pdf
- Supplementary_Files/Supplementary_Figure.tif
- Supplementary_Files/Supplementary_Raw data.xlsx
- Supplementary_Files/Supplementary_Tables.pdf
