# Supplementary material for: Malnutrition and Disability: A Retrospective Study on 2258 Adult Patients Undergoing Elective Spine Surgery
Source: Medicina (Kaunas). 2025 Feb 26;61(3):413. doi: 10.3390/medicina61030413 (PMC11943876; doi:10.3390/medicina61030413)
Supplement: Supplementary file 1 [file medicina-61-00413-s001.zip › Supplementary_Files/Supplementary_Raw data.xlsx]

## Sheet: Raw data
upc	sex	sex code	age	age categ	age code	mH	cmH	inchH	ABW	IBW (Devine)	IBW (Lorentz)	BWc	10%IBW	BMI	BMIa score	BMIa code	Diagnosis	Diagnosis code	Physical Status ASA	ASA code	YoS	YoS code	CRP (mg/dL)	CRP (mg/L)	CRP range	CRP code	AHB (g/dL)	AHB range	HB code	MCV (fL)	MCV range	MCV code	MCH (pg)	MCH range	MCH code	MCHC (g/dL)	MCHC range	MCHC code	NEUC (103/μL)	NEUC range	NEUC code	LYMC (103/μL)	LYMC (cells/μL)	LYMC range	LYMC code	PALB (mg/dL)	PALB (mg/L)	PALB range	PALB code
1	female	1	42	adult	1												Disc disease	4	mild systemic disease	2	2016	0	0.13	1.3	normal	0	13.1	normal	1	86.8	eucytic	1	28.3	euchromic	1	32.6	normal	1	5.51	normal	1	1.55	1550	normal	1	26	260	normal	1
2	female	1	80	older adult	2									21	underweight	0	Stenosis	9	mild systemic disease	2	2016	0	0.25	2.5	normal	0	12	normal	1	89.6	eucytic	1	28.2	euchromic	1	31.5	low	0	2.75	normal	1	3.05	3050	normal	1
3	female	1	54	adult	1	1.72	172	67.7166	61	63.2481	63.2	-2.24812	6.32481	20.62	normal	1	Complication	1	normal healthy	1	2016	0	0.11	1.1	normal	0	12.6	normal	1	82.7	eucytic	1	27.6	euchromic	1	33.4	normal	1	3	normal	1	2	2000	normal	1	22	220	low	0
4	female	1	64	adult	1	1.66	166	65.3544	73	57.815	59.6	15.185	5.7815	26.49	overweight	2	Deformity, degenerative	2	mild systemic disease	2	2016	0	0.3	3	normal	0	13.9	normal	1	87.4	eucytic	1	29.7	euchromic	1	34	normal	1	3.17	normal	1	2.39	2390	normal	1
6	male	0	75	older adult	2									31	normal	1	Complication	1	mild systemic disease	2	2016	0	0.59	5.9	high	1	13.9	normal	1	85.3	eucytic	1	28.8	euchromic	1	33.8	normal	1	5.04	normal	1	2.49	2490	normal	1
7	male	0	22	younger adult	0									25	overweight	2	Disc herniation	5	normal healthy	1	2016	0	0.38	3.8	normal	0	15.2	normal	1	74.2	microcytic	0	24.8	hypochromic	0	33.5	normal	1	5.04	normal	1	3.76	3760	lymphocytosis	2
8	female	1	42	adult	1									27	overweight	2	Complication	1	mild systemic disease	2	2016	0	0.06	0.6	normal	0	14.2	normal	1	91.9	eucytic	1	30.1	euchromic	1	32.7	normal	1	3.37	normal	1	2.9	2900	normal	1	22	220	low	0
9	female	1	76	older adult	2									25.68	normal	1	Spondylolisthesis, degenerative	6	mild systemic disease	2	2016	0	0.1	1	normal	0	11.7	normal	1	89.9	eucytic	1	29	euchromic	1	32.2	normal	1	5.21	normal	1	1.78	1780	normal	1
10	female	1	51	adult	1	1.63	163	64.1733	85	55.0985	57.8	29.9015	5.50985	31.99	obesity I	3	Spondylolisthesis, degenerative	6	mild systemic disease	2	2016	0	1.23	12.3	high	1	14.1	normal	1	83.3	eucytic	1	27.6	euchromic	1	33.2	normal	1	4.12	normal	1	2.14	2140	normal	1
12	female	1	33	younger adult	0									23	normal	1	Spondylolisthesis, idiopathic	7	mild systemic disease	2	2016	0	0.18	1.8	normal	0	13.9	normal	1	84.3	eucytic	1	28.3	euchromic	1	33.5	normal	1	4.66	normal	1	1.76	1760	normal	1
13	male	0	76	older adult	2									24	underweight	0	Deformity, degenerative	2	severe systemic disease	3	2016	0	0.16	1.6	normal	0	14.2	normal	1	86.4	eucytic	1	29.2	euchromic	1	33.8	normal	1	4.75	normal	1	1.88	1880	normal	1
14	male	0	57	adult	1									26	overweight	2	Cervical disorder	0	mild systemic disease	2	2016	0	0.38	3.8	normal	0	16.4	normal	1	89.7	eucytic	1	30.7	euchromic	1	34.2	normal	1	5.44	neutrocytosis	2	2.33	2330	normal	1
15	female	1	81	older adult	2									17.9	underweight	0	Stenosis	9	mild systemic disease	2	2016	0	0.74	7.4	high	1	13.2	normal	1	83.3	eucytic	1	27.6	euchromic	1	33.1	normal	1	7.9	neutrocytosis	2	1.8	1800	normal	1
17	female	1	54	adult	1									26	overweight	2	Cervical disorder	0	mild systemic disease	2	2016	0	0.12	1.2	normal	0	13.9	normal	1	89.7	eucytic	1	31.2	euchromic	1	34.8	normal	1	3.6	normal	1	2.27	2270	normal	1	22	220	low	0
18	female	1	52	adult	1									24	normal	1	Disc disease	4	normal healthy	1	2016	0	0.05	0.5	normal	0	13.3	normal	1	89.8	eucytic	1	30	euchromic	1	33.4	normal	1	5.38	normal	1	1.52	1520	normal	1
19	male	0	75	older adult	2												Disc disease	4	mild systemic disease	2	2016	0	0.07	0.7	normal	0	14	normal	1	100	macrocytic	2	32.6	macrochromic	2	32.6	normal	1	2.2	normal	1	2.02	2020	normal	1	31	310	normal	1
20	male	0	72	older adult	2									27	normal	1	Complication	1	mild systemic disease	2	2016	0	1.18	11.8	high	1	13.4	low	0	76.7	microcytic	0	24.1	hypochromic	0	31.4	low	0	4.27	normal	1	2.08	2080	normal	1
22	male	0	79	older adult	2												Stenosis	9	severe systemic disease	3	2016	0	0.07	0.7	normal	0	13.2	low	0	95.5	macrocytic	2	32.7	macrochromic	2	34.2	normal	1	4.69	normal	1	1.86	1860	normal	1
23	female	1	58	adult	1												Disc disease	4	severe systemic disease	3	2016	0	0.13	1.3	normal	0	14.8	normal	1	88.6	eucytic	1	30.1	euchromic	1	33.9	normal	1	3.07	normal	1	2.54	2540	normal	1
24	male	0	78	older adult	2									23	underweight	0	Stenosis	9	mild systemic disease	2	2016	0	0.25	2.5	normal	0	14.4	normal	1	92.2	eucytic	1	31.2	euchromic	1	33.9	normal	1	3.35	normal	1	1.38	1380	normal	1
25	male	0	78	older adult	2									25	normal	1	Cervical disorder	0	severe systemic disease	3	2016	0	0.29	2.9	normal	0	15.7	normal	1	89.1	eucytic	1	29.4	euchromic	1	33	normal	1	3.31	normal	1	2.83	2830	normal	1
26	female	1	52	adult	1									20	normal	1	Cervical disorder	0	normal healthy	1	2016	0	0.1	1	normal	0	12.9	normal	1	86.1	eucytic	1	28	euchromic	1	32.5	normal	1	3.98	normal	1	2.54	2540	normal	1	19	190	low	0
27	female	1	34	younger adult	0												Disc herniation	5	mild systemic disease	2	2016	0	2.03	20.3	high	1	13.7	normal	1	81	eucytic	1	27.2	euchromic	1	33.6	normal	1	4.15	normal	1	4.61	4610	lymphocytosis	2
28	female	1	64	adult	1									36	obesity II	4	Stenosis	9	severe systemic disease	3	2016	0	1.39	13.9	high	1	12.4	normal	1	97.1	macrocytic	2	30.2	euchromic	1	31.1	low	0	4.92	normal	1	2.8	2800	normal	1	20	200	low	0
29	female	1	45	adult	1	1.6	160	62.9922	63	52.382	56	10.618	5.2382	24.61	normal	1	Disc herniation	5	normal healthy	1	2016	0	0.7	7	high	1	13.1	normal	1	100.7	macrocytic	2	32.4	macrochromic	2	32.2	normal	1	6.77	neutrocytosis	2	1.39	1390	normal	1	26	260	normal	1
30	male	0	64	adult	1	1.72	172	67.7166	100	67.7481	66.5	32.2519	6.77481	33.8	obesity I	3	Complication	1	severe systemic disease	3	2016	0	0.46	4.6	normal	0	16.6	normal	1	89.7	eucytic	1	27.7	euchromic	1	30.9	low	0	8.05	neutrocytosis	2	2.83	2830	normal	1	24	240	normal	1
31	male	0	47	adult	1									37	obesity II	4	Cervical disorder	0	mild systemic disease	2	2016	0	0.1	1	normal	0	17.6	high	2	84.9	eucytic	1	30.2	euchromic	1	35.6	normal	1	4.6	normal	1	2.28	2280	normal	1
32	male	0	40	adult	1									28	overweight	2	Disc disease	4	mild systemic disease	2	2016	0	0.22	2.2	normal	0	14.3	normal	1	91.2	eucytic	1	29.9	euchromic	1	32.7	normal	1	4.07	normal	1	2.33	2330	normal	1	36	360	normal	1
33	male	0	50	adult	1									27	overweight	2	Cervical disorder	0	mild systemic disease	2	2016	0	0.09	0.9	normal	0	11.7	low	0	61.5	microcytic	0	19.6	hypochromic	0	31.8	low	0	4.06	normal	1	2.51	2510	normal	1	32	320	normal	1
34	female	1	26	younger adult	0									20	normal	1	Disc herniation	5	normal healthy	1	2016	0	0.04	0.4	normal	0	13.4	normal	1	89.5	eucytic	1	29.3	euchromic	1	32.8	normal	1	4.34	normal	1	2.68	2680	normal	1	23	230	normal	1
35	female	1	49	adult	1									23	normal	1	Disc disease	4	normal healthy	1	2016	0	0.19	1.9	normal	0	15.3	normal	1	91.7	eucytic	1	30.8	euchromic	1	33.6	normal	1	9.34	neutrocytosis	2	2.39	2390	normal	1
36	female	1	45	adult	1									25	overweight	2	Stenosis	9	mild systemic disease	2	2016	0	0.57	5.7	high	1	10.4	low	0	73.8	microcytic	0	22.3	hypochromic	0	30.2	low	0	3.8	normal	1	3.03	3030	normal	1
38	male	0	54	adult	1	1.75	175	68.8977	95	70.4647	68.75	24.5353	7.04647	31.02	obesity I	3	Disc herniation	5	mild systemic disease	2	2016	0	0.09	0.9	normal	0	16.8	normal	1	93.5	macrocytic	2	32.9	macrochromic	2	35.1	normal	1	2.76	normal	1	2.35	2350	normal	1
39	female	1	69	adult	1									27	overweight	2	Spondylolisthesis, degenerative	6	severe systemic disease	3	2016	0	0.76	7.6	high	1	13	normal	1	93.5	eucytic	1	30.4	euchromic	1	32.5	normal	1	4.84	normal	1	1.92	1920	normal	1
40	male	0	38	younger adult	0									30	obesity I	3	Deformity, idiopathic	3	mild systemic disease	2	2016	0	0.15	1.5	normal	0	15	normal	1	86	eucytic	1	28.7	euchromic	1	33.3	normal	1	2.27	normal	1	3.36	3360	normal	1
41	male	0	41	adult	1									28	overweight	2	Cervical disorder	0	normal healthy	1	2016	0	0.14	1.4	normal	0	14.4	normal	1	84.8	eucytic	1	28.9	euchromic	1	34	normal	1	4.21	normal	1	3.42	3420	normal	1
42	male	0	74	older adult	2									25	normal	1	Spondylolisthesis, degenerative	6	mild systemic disease	2	2016	0	0.19	1.9	normal	0	14.5	normal	1	89	eucytic	1	29.1	euchromic	1	32.7	normal	1	4.45	normal	1	3	3000	normal	1	29	290	normal	1
43	male	0	48	adult	1									18.31	underweight	0	Disc disease	4	normal healthy	1	2016	0	0.01	0.1	normal	0	15.5	normal	1	87.1	eucytic	1	29.9	euchromic	1	34.4	normal	1	4.36	normal	1	2.55	2550	normal	1
44	male	0	55	adult	1									33.02	obesity I	3	Disc herniation	5	mild systemic disease	2	2016	0	3.26	32.6	high	1	14.1	normal	1	88.4	eucytic	1	29.7	euchromic	1	33.7	normal	1	5.04	normal	1	2.12	2120	normal	1
45	male	0	68	adult	1									31	obesity I	3	Deformity, degenerative	2	mild systemic disease	2	2016	0	0.82	8.2	high	1	14.6	normal	1	85.7	eucytic	1	29.7	euchromic	1	34.7	normal	1	3.47	normal	1	0.84	840	lymphopenia	0	25	250	normal	1
46	male	0	72	older adult	2									28.4	normal	1	Stenosis	9	mild systemic disease	2	2016	0	0.52	5.2	high	1	13.4	low	0	82.4	eucytic	1	27.7	euchromic	1	33.6	normal	1	4.82	normal	1	2.46	2460	normal	1
47	male	0	31	younger adult	0									23	normal	1	Complication	1	normal healthy	1	2016	0	0.1	1	normal	0	13.8	normal	1	83.1	eucytic	1	28.5	euchromic	1	34.3	normal	1	4.86	normal	1	2.22	2220	normal	1
48	male	0	47	adult	1												Stenosis	9	mild systemic disease	2	2016	0	0.09	0.9	normal	0	14.3	normal	1	87.4	eucytic	1	30	euchromic	1	34.4	normal	1	5.54	neutrocytosis	2	2.05	2050	normal	1
49	male	0	40	adult	1									34	obesity I	3	Spondylolisthesis, idiopathic	7	mild systemic disease	2	2016	0	0.11	1.1	normal	0	15.5	normal	1	84.6	eucytic	1	29.1	euchromic	1	34.4	normal	1	3.55	normal	1	3.51	3510	normal	1	28	280	normal	1
50	male	0	49	adult	1	1.7	170	66.9292	70	65.9371	65	4.06291	6.59371	24.22	normal	1	Disc disease	4	severe systemic disease	3	2016	0	0.15	1.5	normal	0	15.8	normal	1	95.7	macrocytic	2	33.8	macrochromic	2	35.3	normal	1	7.18	neutrocytosis	2	2.84	2840	normal	1
51	male	0	27	younger adult	0									23	normal	1	Disc herniation	5	normal healthy	1	2016	0	0.03	0.3	normal	0	16	normal	1	86.9	eucytic	1	30.7	euchromic	1	35.3	normal	1	3.5	normal	1	2.71	2710	normal	1
52	female	1	54	adult	1									19.4	normal	1	Disc herniation	5	mild systemic disease	2	2016	0	0.09	0.9	normal	0	12.1	normal	1	90.6	eucytic	1	30	euchromic	1	33.1	normal	1	3.19	normal	1	1.9	1900	normal	1	25	250	normal	1
53	male	0	31	younger adult	0									26	overweight	2	Disc herniation	5	normal healthy	1	2016	0	0.02	0.2	normal	0	15.6	normal	1	86.1	eucytic	1	29.4	euchromic	1	34.1	normal	1	8.32	neutrocytosis	2	1.56	1560	normal	1
54	female	1	46	adult	1									35	obesity II	4	Complication	1	mild systemic disease	2	2016	0	0.58	5.8	high	1	14.1	normal	1	85.2	eucytic	1	29.3	euchromic	1	34.4	normal	1	6.19	neutrocytosis	2	2.99	2990	normal	1
56	female	1	63	adult	1									28	overweight	2	Spondylolisthesis, degenerative	6	severe systemic disease	3	2016	0	0.12	1.2	normal	0	13.8	normal	1	94.2	eucytic	1	30.7	euchromic	1	32.5	normal	1	4.96	normal	1	3.96	3960	lymphocytosis	2	26	260	normal	1
57	male	0	60	adult	1	1.75	175	68.8977	73	70.4647	68.75	2.53535	7.04647	23.84	normal	1	Spondylolisthesis, degenerative	6	mild systemic disease	2	2016	0	0.04	0.4	normal	0	14.8	normal	1	89.3	eucytic	1	30	euchromic	1	33.6	normal	1	3.02	normal	1	2.33	2330	normal	1	42	420	high	2
58	female	1	66	adult	1									29	overweight	2	Disc herniation	5	mild systemic disease	2	2016	0	0.31	3.1	normal	0	13.1	normal	1	87.9	eucytic	1	28.2	euchromic	1	32.1	low	0	6.33	neutrocytosis	2	2.25	2250	normal	1
59	female	1	42	adult	1									26	overweight	2	Disc herniation	5	normal healthy	1	2016	0	0.09	0.9	normal	0	14.1	normal	1	89	eucytic	1	29.3	euchromic	1	32.9	normal	1	8.56	neutrocytosis	2	2.83	2830	normal	1	33	330	normal	1
60	male	0	78	older adult	2									24	underweight	0	Stenosis	9	severe systemic disease	3	2016	0	0.06	0.6	normal	0	12.7	low	0	86.8	eucytic	1	28.5	euchromic	1	32.8	normal	1	4.03	normal	1	2.9	2900	normal	1	27	270	normal	1
61	male	0	58	adult	1	1.7	170	66.9292	74	65.9371	65	8.06291	6.59371	25.61	overweight	2	Spondylolisthesis, degenerative	6	normal healthy	1	2016	0	0.08	0.8	normal	0	15.1	normal	1	90.3	eucytic	1	31.1	euchromic	1	34.4	normal	1	3.36	normal	1	1.8	1800	normal	1	34	340	normal	1
62	male	0	76	older adult	2												Disc herniation	5	mild systemic disease	2	2016	0	0.83	8.3	high	1	14	normal	1	89.7	eucytic	1	30.7	euchromic	1	34.2	normal	1	5.42	neutrocytosis	2	1.53	1530	normal	1	30	300	normal	1
63	female	1	49	adult	1									22	normal	1	Spondylolisthesis, idiopathic	7	normal healthy	1	2016	0	0.47	4.7	normal	0	12.9	normal	1	98.7	macrocytic	2	33.2	macrochromic	2	33.6	normal	1	4.95	normal	1	5.42	5420	lymphocytosis	2
65	male	0	46	adult	1									29	overweight	2	Cervical disorder	0	mild systemic disease	2	2016	0	0.1	1	normal	0	16.4	normal	1	92	eucytic	1	31.4	euchromic	1	34.1	normal	1	4.19	normal	1	3.34	3340	normal	1
66	male	0	51	adult	1									26	overweight	2	Disc herniation	5	normal healthy	1	2016	0	0.18	1.8	normal	0	15.3	normal	1	92.9	macrocytic	2	32.1	euchromic	1	34.5	normal	1	7.76	neutrocytosis	2	3.86	3860	lymphocytosis	2
68	female	1	37	younger adult	0									19	normal	1	Cervical disorder	0	normal healthy	1	2016	0	0.08	0.8	normal	0	14	normal	1	88.5	eucytic	1	30.3	euchromic	1	34.2	normal	1	3.68	normal	1	1.9	1900	normal	1
69	female	1	72	older adult	2												Deformity, degenerative	2	severe systemic disease	3	2016	0	0.01	0.1	normal	0	13.9	normal	1	90.7	eucytic	1	30	euchromic	1	33.1	normal	1	3.45	normal	1	2.6	2600	normal	1
70	male	0	78	older adult	2	1.75	175	68.8977	81	70.4647	68.75	10.5353	7.04647	26.45	normal	1	Stenosis	9	mild systemic disease	2	2016	0	0.33	3.3	normal	0	14.3	normal	1	100	macrocytic	2	32.4	macrochromic	2	32.4	normal	1	5.23	normal	1	2.84	2840	normal	1	29	290	normal	1
72	male	0	73	older adult	2									28	normal	1	Stenosis	9	mild systemic disease	2	2016	0	0.04	0.4	normal	0	14.3	normal	1	83.6	eucytic	1	27.9	euchromic	1	33.3	normal	1	3.84	normal	1	2.41	2410	normal	1
74	female	1	54	adult	1	1.61	161	63.3859	66	53.2875	56.6	12.7125	5.32875	25.46	overweight	2	Spondylolisthesis, degenerative	6	mild systemic disease	2	2016	0	0.06	0.6	normal	0	13.1	normal	1	84.7	eucytic	1	28.7	euchromic	1	33.9	normal	1	3.1	normal	1	1.75	1750	normal	1
75	male	0	47	adult	1	1.75	175	68.8977	83	70.4647	68.75	12.5353	7.04647	27.1	overweight	2	Disc disease	4	normal healthy	1	2016	0	0.23	2.3	normal	0	13.4	low	0	90.4	eucytic	1	29.2	euchromic	1	32.3	normal	1	4.78	normal	1	3.39	3390	normal	1	26	260	normal	1
76	male	0	66	adult	1									29	overweight	2	Stenosis	9	mild systemic disease	2	2016	0	0.12	1.2	normal	0	14.2	normal	1	87	eucytic	1	29.4	euchromic	1	33.8	normal	1	2.86	normal	1	2.54	2540	normal	1
77	male	0	48	adult	1									30	obesity I	3	Disc herniation	5	severe systemic disease	3	2016	0	0.39	3.9	normal	0	15.1	normal	1	90.6	eucytic	1	30.1	euchromic	1	33.2	normal	1	4.45	normal	1	2.21	2210	normal	1
78	female	1	60	adult	1												Spondylolisthesis, degenerative	6	mild systemic disease	2	2016	0	0.3	3	normal	0	13	normal	1	93.2	eucytic	1	30.4	euchromic	1	32.6	normal	1	2.61	normal	1	1.91	1910	normal	1	30	300	normal	1
79	female	1	51	adult	1									28	overweight	2	Disc herniation	5	normal healthy	1	2016	0	0.05	0.5	normal	0	14.1	normal	1	77.8	microcytic	0	26.6	euchromic	1	34.1	normal	1	3.92	normal	1	2.42	2420	normal	1
80	female	1	46	adult	1									28	overweight	2	Disc herniation	5	mild systemic disease	2	2016	0	0.15	1.5	normal	0	13.4	normal	1	86.4	eucytic	1	29	euchromic	1	33.6	normal	1	5.22	normal	1	1.71	1710	normal	1
81	female	1	38	younger adult	0									19	normal	1	Disc herniation	5	mild systemic disease	2	2016	0	0.2	2	normal	0	12.9	normal	1	86.8	eucytic	1	28.9	euchromic	1	33.3	normal	1	6.76	neutrocytosis	2	2.8	2800	normal	1
82	female	1	68	adult	1	1.6	160	62.9922	72	52.382	56	19.618	5.2382	28.13	overweight	2	Stenosis	9	mild systemic disease	2	2016	0	0.14	1.4	normal	0	13.6	normal	1	83.5	eucytic	1	27.8	euchromic	1	33.3	normal	1	2.78	normal	1	1.37	1370	normal	1	24	240	normal	1
84	male	0	61	adult	1									23	normal	1	Disc disease	4	mild systemic disease	2	2016	0	0.07	0.7	normal	0	16.5	normal	1	87.7	eucytic	1	30.8	euchromic	1	35.1	normal	1	6.1	neutrocytosis	2	2.6	2600	normal	1	30	300	normal	1
85	male	0	45	adult	1									22	normal	1	Cervical disorder	0	normal healthy	1	2016	0	0.07	0.7	normal	0	14.7	normal	1	90	eucytic	1	30.8	euchromic	1	34.2	normal	1	2.15	normal	1	1.54	1540	normal	1
86	female	1	46	adult	1									20.7	normal	1	Disc disease	4	normal healthy	1	2016	0	0.1	1	normal	0	12.7	normal	1	89.7	eucytic	1	28.3	euchromic	1	31.6	low	0	2.55	normal	1	2.01	2010	normal	1	21	210	low	0
87	male	0	32	younger adult	0									24	normal	1	Cervical disorder	0	normal healthy	1	2016	0	0.04	0.4	normal	0	14.2	normal	1	86.3	eucytic	1	30	euchromic	1	34.7	normal	1	3.39	normal	1	1.74	1740	normal	1
88	female	1	46	adult	1	1.25	125	49.2126	38	20.689	35	17.311	2.0689	24.32	normal	1	Stenosis	9	severe systemic disease	3	2016	0	0.11	1.1	normal	0	14.2	normal	1	90.8	eucytic	1	31	euchromic	1	34.1	normal	1	7.1	neutrocytosis	2	1.59	1590	normal	1	26	260	normal	1
89	male	0	51	adult	1									24.91	normal	1	Disc herniation	5	normal healthy	1	2016	0	0.15	1.5	normal	0	16.6	normal	1	84.1	eucytic	1	30	euchromic	1	35.6	normal	1	9.6	neutrocytosis	2	2.03	2030	normal	1
90	male	0	66	adult	1									33.13	obesity I	3	Disc disease	4	mild systemic disease	2	2016	0	0.47	4.7	normal	0	15.3	normal	1	94.4	macrocytic	2	30.6	euchromic	1	32.4	normal	1	4.84	normal	1	1.7	1700	normal	1	29	290	normal	1
91	female	1	48	adult	1									23.23	normal	1	Disc disease	4	normal healthy	1	2016	0	0.13	1.3	normal	0	13	normal	1	83.3	eucytic	1	27.4	euchromic	1	32.9	normal	1	6.31	neutrocytosis	2	2.08	2080	normal	1
92	female	1	52	adult	1									21.87	normal	1	Disc disease	4	normal healthy	1	2016	0	0.6	6	high	1	12.5	normal	1	66	microcytic	0	21.3	hypochromic	0	32.3	normal	1	7.22	neutrocytosis	2	2.97	2970	normal	1	24	240	normal	1
93	female	1	68	adult	1									27	overweight	2	Deformity, degenerative	2	mild systemic disease	2	2016	0	0.25	2.5	normal	0	14.8	normal	1	86.3	eucytic	1	29.4	euchromic	1	34.1	normal	1	5.61	normal	1	1.53	1530	normal	1
94	male	0	66	adult	1									25	overweight	2	Disc disease	4	mild systemic disease	2	2016	0	1.44	14.4	high	1	14.8	normal	1	87.4	eucytic	1	29.1	euchromic	1	33.3	normal	1	4.2	normal	1	2.48	2480	normal	1	32	320	normal	1
95	female	1	55	adult	1									31.23	obesity I	3	Disc disease	4	mild systemic disease	2	2016	0	0.13	1.3	normal	0	13.6	normal	1	89	eucytic	1	30	euchromic	1	33.7	normal	1	4.25	normal	1	2.11	2110	normal	1	28	280	normal	1
96	male	0	47	adult	1									28	overweight	2	Complication	1	mild systemic disease	2	2016	0	0.72	7.2	high	1	14.9	normal	1	89.2	eucytic	1	31	euchromic	1	34.7	normal	1	4.14	normal	1	1.59	1590	normal	1	26	260	normal	1
97	male	0	78	older adult	2									27	normal	1	Cervical disorder	0	severe systemic disease	3	2016	0	0.94	9.4	high	1	15.6	normal	1	91.1	eucytic	1	30.3	euchromic	1	33.3	normal	1	7.48	neutrocytosis	2	3.81	3810	lymphocytosis	2
98	female	1	42	adult	1									21	normal	1	Deformity, idiopathic	3	mild systemic disease	2	2016	0	1.24	12.4	high	1	12.9	normal	1	84.8	eucytic	1	28	euchromic	1	33	normal	1	5.54	normal	1	4.43	4430	lymphocytosis	2	36	360	normal	1
99	female	1	73	older adult	2									28.8	normal	1	Stenosis	9	mild systemic disease	2	2016	0	0.1	1	normal	0	13.3	normal	1	89.9	eucytic	1	29.3	euchromic	1	32.6	normal	1	4.07	normal	1	3.04	3040	normal	1	24	240	normal	1
100	female	1	65	adult	1									25	overweight	2	Disc herniation	5	mild systemic disease	2	2016	0	0.17	1.7	normal	0	15.1	normal	1	96.2	macrocytic	2	32.1	euchromic	1	33.3	normal	1	2.97	normal	1	3.22	3220	normal	1
101	female	1	61	adult	1	1.72	172	67.7166	72	63.2481	63.2	8.75188	6.32481	24.34	normal	1	Disc herniation	5	mild systemic disease	2	2016	0	0.08	0.8	normal	0	15.2	normal	1	92.7	eucytic	1	30.8	euchromic	1	33.2	normal	1	7.65	neutrocytosis	2	1.37	1370	normal	1	38	380	normal	1
102	male	0	43	adult	1									29.06	overweight	2	Disc herniation	5	mild systemic disease	2	2016	0	0.37	3.7	normal	0	14.6	normal	1	88.7	eucytic	1	30.6	euchromic	1	34.5	normal	1	4.72	normal	1	2.32	2320	normal	1	34	340	normal	1
103	male	0	74	older adult	2									23	underweight	0	Disc disease	4	mild systemic disease	2	2016	0	0.07	0.7	normal	0	13.1	low	0	87.5	eucytic	1	28.3	euchromic	1	32.3	normal	1	6.95	neutrocytosis	2	3.05	3050	normal	1
104	female	1	66	adult	1	1.6	160	62.9922	67	52.382	56	14.618	5.2382	26.17	overweight	2	Deformity, degenerative	2	mild systemic disease	2	2016	0	0.47	4.7	normal	0	15.3	normal	1	87.3	eucytic	1	29.5	euchromic	1	33.8	normal	1	6.57	neutrocytosis	2	2.65	2650	normal	1	27	270	normal	1
105	female	1	60	adult	1												Spondylolisthesis, degenerative	6	mild systemic disease	2	2016	0	0.2	2	normal	0	13.1	normal	1	88.6	eucytic	1	29.3	euchromic	1	33.1	normal	1	3.55	normal	1	2.68	2680	normal	1
106	male	0	60	adult	1									25	overweight	2	Stenosis	9	mild systemic disease	2	2016	0	0.06	0.6	normal	0	16	normal	1	93	macrocytic	2	30.1	euchromic	1	32.4	normal	1	4.56	normal	1	2.71	2710	normal	1	33	330	normal	1
107	male	0	69	adult	1	1.68	168	66.1418	87	64.1261	63.5	22.8739	6.41261	30.82	obesity I	3	Spondylolisthesis, degenerative	6	severe systemic disease	3	2016	0	0.12	1.2	normal	0	13.7	normal	1	85.8	eucytic	1	28.5	euchromic	1	33.3	normal	1	5.95	neutrocytosis	2	3.26	3260	normal	1
108	male	0	41	adult	1												Deformity, idiopathic	3	normal healthy	1	2016	0	0.04	0.4	normal	0	14.5	normal	1	86.8	eucytic	1	29	euchromic	1	33.4	normal	1	3.41	normal	1	1.94	1940	normal	1
109	male	0	64	adult	1									23	normal	1	Deformity, degenerative	2	mild systemic disease	2	2016	0	0.19	1.9	normal	0	15.8	normal	1	83.1	eucytic	1	29	euchromic	1	35	normal	1	2.69	normal	1	2.79	2790	normal	1
110	female	1	46	adult	1									24	normal	1	Disc disease	4	mild systemic disease	2	2016	0	0.02	0.2	normal	0	13.3	normal	1	91.3	eucytic	1	30.5	euchromic	1	33.4	normal	1	2.63	normal	1	2.49	2490	normal	1
111	female	1	56	adult	1												Cervical disorder	0	mild systemic disease	2	2016	0	0.1	1	normal	0	13.4	normal	1	87.2	eucytic	1	28.1	euchromic	1	32.2	normal	1	2.88	normal	1	2.04	2040	normal	1	25	250	normal	1
112	male	0	23	younger adult	0									23.84	normal	1	Spondylolisthesis, idiopathic	7	mild systemic disease	2	2016	0	0.18	1.8	normal	0	15.1	normal	1	84.1	eucytic	1	29	euchromic	1	34.5	normal	1	3.86	normal	1	3.57	3570	normal	1
113	female	1	84	older adult	2									23	underweight	0	Disc disease	4	severe systemic disease	3	2016	0	0.09	0.9	normal	0	12	normal	1	83.3	eucytic	1	27.4	euchromic	1	32.9	normal	1	3.55	normal	1	1.94	1940	normal	1
115	male	0	74	older adult	2									26.57	normal	1	Spondylolisthesis, degenerative	6	mild systemic disease	2	2016	0	0.02	0.2	normal	0	14.5	normal	1	85.3	eucytic	1	29.5	euchromic	1	34.6	normal	1	3.96	normal	1	1.87	1870	normal	1	27	270	normal	1
116	female	1	69	adult	1									31	obesity I	3	Disc disease	4	mild systemic disease	2	2016	0	0.6	6	high	1	13.8	normal	1	91.6	eucytic	1	29.8	euchromic	1	32.5	normal	1	3.4	normal	1	1.8	1800	normal	1
117	female	1	55	adult	1									21.97	normal	1	Deformity, degenerative	2	mild systemic disease	2	2016	0	0.09	0.9	normal	0	15.8	high	2	89.8	eucytic	1	30.4	euchromic	1	33.9	normal	1	4.33	normal	1	2.22	2220	normal	1	25	250	normal	1
118	female	1	64	adult	1									23	normal	1	Spondylolisthesis, degenerative	6	mild systemic disease	2	2016	0	0.04	0.4	normal	0	13.1	normal	1	95.2	macrocytic	2	31.4	euchromic	1	33	normal	1	3.1	normal	1	1.77	1770	normal	1
120	female	1	63	adult	1	1.59	159	62.5985	69	51.4765	55.4	17.5235	5.14765	27.29	overweight	2	Complication	1	mild systemic disease	2	2016	0	2.12	21.2	high	1	13.7	normal	1	85.6	eucytic	1	29.1	euchromic	1	34	normal	1	5.54	normal	1	2.19	2190	normal	1
121	male	0	55	adult	1	1.7	170	66.9292	75	65.9371	65	9.06291	6.59371	25.95	overweight	2	Disc disease	4	mild systemic disease	2	2016	0	0.33	3.3	normal	0	15.2	normal	1	86.7	eucytic	1	29.7	euchromic	1	34.2	normal	1	3.3	normal	1	1.92	1920	normal	1
122	female	1	67	adult	1									20	normal	1	Cervical disorder	0	mild systemic disease	2	2016	0	0.03	0.3	normal	0	16.2	high	2	92.8	eucytic	1	32.3	macrochromic	2	34.8	normal	1	6.03	normal	1	2.15	2150	normal	1
123	male	0	38	younger adult	0												Spondylolisthesis, idiopathic	7	mild systemic disease	2	2016	0	0.19	1.9	normal	0	14.4	normal	1	91.1	eucytic	1	30.4	euchromic	1	33.4	normal	1	5.8	neutrocytosis	2	1.81	1810	normal	1	34	340	normal	1
124	male	0	58	adult	1									30	obesity I	3	Disc disease	4	severe systemic disease	3	2016	0	0.09	0.9	normal	0	16.8	normal	1	91	eucytic	1	30.8	euchromic	1	33.8	normal	1	2.75	normal	1	2.91	2910	normal	1
125	female	1	55	adult	1	1.65	165	64.9607	61	56.9095	59	4.09047	5.69095	22.41	normal	1	Deformity, degenerative	2	normal healthy	1	2016	0	0.07	0.7	normal	0	13.7	normal	1	90.3	eucytic	1	30.2	euchromic	1	33.5	normal	1	3.12	normal	1	1.84	1840	normal	1	27	270	normal	1
126	female	1	51	adult	1									26	overweight	2	Complication	1	mild systemic disease	2	2016	0	0.1	1	normal	0	14.4	normal	1	91.1	eucytic	1	30.4	euchromic	1	33.3	normal	1	3.18	normal	1	2.63	2630	normal	1	23	230	normal	1
127	female	1	57	adult	1									20	normal	1	Deformity, degenerative	2	mild systemic disease	2	2016	0	0.04	0.4	normal	0	14.4	normal	1	89.7	eucytic	1	31.6	euchromic	1	35.2	normal	1	3.43	normal	1	1.74	1740	normal	1
128	female	1	78	older adult	2	1.59	159	62.5985	63	51.4765	55.4	11.5235	5.14765	24.92	underweight	0	Spondylolisthesis, degenerative	6	mild systemic disease	2	2016	0	0.26	2.6	normal	0	12.4	normal	1	88.7	eucytic	1	29.7	euchromic	1	33.5	normal	1	3.49	normal	1	1.32	1320	normal	1
130	male	0	51	adult	1									26.12	overweight	2	Disc herniation	5	normal healthy	1	2016	0	0.06	0.6	normal	0	15.1	normal	1	93	macrocytic	2	31.9	euchromic	1	34.2	normal	1	2.77	normal	1	1.74	1740	normal	1	35	350	normal	1
131	female	1	55	adult	1									28	overweight	2	Complication	1	mild systemic disease	2	2016	0	1.47	14.7	high	1	12.4	normal	1	81.1	eucytic	1	25.5	hypochromic	0	31.4	low	0	8.29	neutrocytosis	2	2.96	2960	normal	1
132	female	1	41	adult	1												Disc herniation	5	normal healthy	1	2016	0	0.03	0.3	normal	0	12.7	normal	1	90.7	eucytic	1	28.9	euchromic	1	31.9	low	0	2.92	normal	1	1.66	1660	normal	1	26	260	normal	1
133	female	1	46	adult	1									28.04	overweight	2	Disc disease	4	mild systemic disease	2	2016	0	0.53	5.3	high	1	12.5	normal	1	91	eucytic	1	28.9	euchromic	1	31.7	low	0	6.99	neutrocytosis	2	1.87	1870	normal	1
134	female	1	55	adult	1									23	normal	1	Deformity, degenerative	2	mild systemic disease	2	2016	0	0.27	2.7	normal	0	13.5	normal	1	86.6	eucytic	1	27.8	euchromic	1	32.1	low	0	4.66	normal	1	1.92	1920	normal	1	22	220	low	0
135	male	0	45	adult	1												Disc herniation	5	mild systemic disease	2	2016	0	0.08	0.8	normal	0	16.2	normal	1	86.8	eucytic	1	29.4	euchromic	1	33.9	normal	1	7.27	neutrocytosis	2	4.84	4840	lymphocytosis	2
136	male	0	51	adult	1									23	normal	1	Spondylolisthesis, degenerative	6	normal healthy	1	2016	0	0.4	4	normal	0	16.2	normal	1	95.4	macrocytic	2	32.5	macrochromic	2	34	normal	1	5.07	normal	1	2.63	2630	normal	1
137	male	0	28	younger adult	0									23	normal	1	Spondylolisthesis, idiopathic	7	normal healthy	1	2016	0	0.05	0.5	normal	0	16.1	normal	1	87.9	eucytic	1	30.1	euchromic	1	34.3	normal	1	4.4	normal	1	2.21	2210	normal	1
138	female	1	61	adult	1									20	normal	1	Disc herniation	5	normal healthy	1	2016	0	0.03	0.3	normal	0	13.5	normal	1	84	eucytic	1	28.8	euchromic	1	34.3	normal	1	5	normal	1	1.71	1710	normal	1
139	female	1	49	adult	1									24	normal	1	Disc disease	4	mild systemic disease	2	2016	0	0.04	0.4	normal	0	12.9	normal	1	90.7	eucytic	1	29.1	euchromic	1	32.1	low	0	3.95	normal	1	1.64	1640	normal	1	33	330	normal	1
140	male	0	71	older adult	2	1.72	172	67.7166	80	67.7481	66.5	12.2519	6.77481	27.04	normal	1	Disc disease	4	severe systemic disease	3	2016	0	0.54	5.4	high	1	11.9	low	0	78	microcytic	0	24.2	hypochromic	0	31	low	0	3.26	normal	1	1.54	1540	normal	1	23	230	normal	1
141	male	0	18	younger adult	0									22.04	normal	1	Spondylolisthesis, idiopathic	7	normal healthy	1	2016	0	0.02	0.2	normal	0	15.1	normal	1	82.4	eucytic	1	28	euchromic	1	34	normal	1	3.64	normal	1	3.63	3630	lymphocytosis	2
142	male	0	71	older adult	2									21	underweight	0	Disc herniation	5	mild systemic disease	2	2016	0	0.24	2.4	normal	0	13.7	normal	1	91.2	eucytic	1	29.3	euchromic	1	32.2	low	0	1.88	normal	1	2.27	2270	normal	1	24	240	normal	1
143	female	1	66	adult	1									25	overweight	2	Deformity, degenerative	2	mild systemic disease	2	2016	0	0.14	1.4	normal	0	13.7	normal	1	88.5	eucytic	1	29.7	euchromic	1	33.5	normal	1	4.2	normal	1	2.21	2210	normal	1
144	female	1	60	adult	1									24	normal	1	Deformity, degenerative	2	mild systemic disease	2	2016	0	0.04	0.4	normal	0	13.6	normal	1	93	eucytic	1	30.8	euchromic	1	33.2	normal	1	2.95	normal	1	1.66	1660	normal	1
145	male	0	86	older adult	2												Disc disease	4	severe systemic disease	3	2016	0	0.18	1.8	normal	0	15.1	normal	1	95.5	macrocytic	2	31.2	euchromic	1	32.7	normal	1	3.15	normal	1	3.06	3060	normal	1
147	female	1	65	adult	1	1.6	160	62.9922	64	52.382	56	11.618	5.2382	25	overweight	2	Disc disease	4	mild systemic disease	2	2016	0	0.26	2.6	normal	0	12	normal	1	91.5	eucytic	1	30.1	euchromic	1	32.9	normal	1	2.39	normal	1	2.53	2530	normal	1
148	female	1	75	older adult	2												Spondylolisthesis, degenerative	6	mild systemic disease	2	2016	0	0.15	1.5	normal	0	15.4	normal	1	85.8	eucytic	1	29.9	euchromic	1	34.8	normal	1	3.45	normal	1	1.94	1940	normal	1
149	male	0	69	adult	1												Cervical disorder	0	mild systemic disease	2	2016	0	0.25	2.5	normal	0	17.4	normal	1	88.6	eucytic	1	30.6	euchromic	1	34.5	normal	1	5.22	normal	1	3.21	3210	normal	1
150	female	1	75	older adult	2									22.3	underweight	0	Spondylolisthesis, degenerative	6	mild systemic disease	2	2016	0	0.34	3.4	normal	0	13	normal	1	89.4	eucytic	1	28.8	euchromic	1	32.2	normal	1	3.67	normal	1	1.54	1540	normal	1
151	female	1	37	younger adult	0	1.68	168	66.1418	80	59.6261	60.8	20.3739	5.96261	28.34	overweight	2	Disc disease	4	mild systemic disease	2	2016	0	0.34	3.4	normal	0	14.6	normal	1	84.6	eucytic	1	28.5	euchromic	1	33.6	normal	1	5.1	normal	1	3.95	3950	lymphocytosis	2	24	240	normal	1
153	male	0	47	adult	1	1.69	169	66.5355	72	65.0316	64.25	6.96842	6.50316	25.21	overweight	2	Disc herniation	5	mild systemic disease	2	2016	0	0.76	7.6	high	1	14.1	normal	1	77.8	microcytic	0	25.2	hypochromic	0	32.4	normal	1	5.71	neutrocytosis	2	2.13	2130	normal	1	26	260	normal	1
154	male	0	46	adult	1									24	normal	1	Stenosis	9	normal healthy	1	2016	0	0.1	1	normal	0	16.5	normal	1	89.3	eucytic	1	30.3	euchromic	1	34	normal	1	8.41	neutrocytosis	2	3	3000	normal	1	27	270	normal	1
155	male	0	58	adult	1	1.73	173	68.1103	73	68.6536	67.25	4.34637	6.86536	24.39	normal	1	Stenosis	9	mild systemic disease	2	2016	0	0.27	2.7	normal	0	13.8	normal	1	68.7	microcytic	0	22.6	hypochromic	0	32.9	normal	1	6.89	neutrocytosis	2	4.73	4730	lymphocytosis	2
156	male	0	50	adult	1	1.74	174	68.504	83	69.5591	68	13.4409	6.95591	27.41	overweight	2	Stenosis	9	normal healthy	1	2016	0	0.06	0.6	normal	0	15.1	normal	1	87.1	eucytic	1	28.6	euchromic	1	32.8	normal	1	2.48	normal	1	1.32	1320	normal	1	27	270	normal	1
157	female	1	62	adult	1									35	obesity II	4	Stenosis	9	severe systemic disease	3	2016	0	2.51	25.1	high	1	13.2	normal	1	88.3	eucytic	1	28.5	euchromic	1	32.3	normal	1	6.06	normal	1	2.37	2370	normal	1
158	male	0	68	adult	1									23	normal	1	Disc herniation	5	mild systemic disease	2	2016	0	0.09	0.9	normal	0	14.9	normal	1	86.8	eucytic	1	29.4	euchromic	1	33.9	normal	1	4.31	normal	1	2.13	2130	normal	1
159	female	1	18	younger adult	0									26	overweight	2	Spondylosis	8	normal healthy	1	2016	0	0.05	0.5	normal	0	12.8	normal	1	82.8	eucytic	1	27.9	euchromic	1	33.7	normal	1	2.74	normal	1	2.17	2170	normal	1
160	male	0	69	adult	1	1.82	182	71.6536	94	76.8032	74	17.1968	7.68032	28.38	overweight	2	Stenosis	9	mild systemic disease	2	2016	0	1.54	15.4	high	1	14.1	normal	1	97.9	macrocytic	2	33.6	macrochromic	2	34.3	normal	1	4.08	normal	1	2.69	2690	normal	1	21	210	low	0
161	female	1	70	older adult	2									27	normal	1	Deformity, degenerative	2	severe systemic disease	3	2016	0	0.11	1.1	normal	0	11	low	0	93.1	eucytic	1	28.3	euchromic	1	30.4	low	0	2.41	normal	1	1.99	1990	normal	1
162	male	0	34	younger adult	0									24	normal	1	Spondylolisthesis, idiopathic	7	normal healthy	1	2016	0	0.11	1.1	normal	0	16	normal	1	85.7	eucytic	1	29.7	euchromic	1	34.6	normal	1	3.98	normal	1	3	3000	normal	1
163	female	1	61	adult	1									36	obesity II	4	Disc disease	4	severe systemic disease	3	2016	0	1.2	12	high	1	13.9	normal	1	89.2	eucytic	1	30	euchromic	1	33.7	normal	1	4.32	normal	1	2.92	2920	normal	1
165	female	1	53	adult	1									20	normal	1	Disc disease	4	mild systemic disease	2	2016	0	0.04	0.4	normal	0	14.2	normal	1	89.2	eucytic	1	30	euchromic	1	33.6	normal	1	3.63	normal	1	1.64	1640	normal	1
166	female	1	41	adult	1												Stenosis	9	mild systemic disease	2	2016	0	0.16	1.6	normal	0	12.9	normal	1	87.4	eucytic	1	28.4	euchromic	1	32.5	normal	1	2.96	normal	1	1.64	1640	normal	1	21	210	low	0
167	male	0	34	younger adult	0									27	overweight	2	Stenosis	9	normal healthy	1	2016	0	0.36	3.6	normal	0	16.5	normal	1	93.5	macrocytic	2	32.4	macrochromic	2	34.7	normal	1	4.05	normal	1	3.51	3510	normal	1
168	male	0	65	adult	1									33	obesity I	3	Complication	1	mild systemic disease	2	2016	0	0.23	2.3	normal	0	14.3	normal	1	80.6	eucytic	1	28.1	euchromic	1	34.9	normal	1	5.79	neutrocytosis	2	4.27	4270	lymphocytosis	2
169	female	1	23	younger adult	0									26	overweight	2	Spondylolisthesis, idiopathic	7	mild systemic disease	2	2016	0	0.07	0.7	normal	0	10.8	low	0	84.3	eucytic	1	26.1	euchromic	1	30.9	low	0	5.03	normal	1	2.53	2530	normal	1	24	240	normal	1
170	female	1	47	adult	1												Spondylolisthesis, idiopathic	7	mild systemic disease	2	2016	0	0.14	1.4	normal	0	13.9	normal	1	87.2	eucytic	1	29.7	euchromic	1	34.1	normal	1	4.53	normal	1	2.53	2530	normal	1
171	female	1	40	adult	1									26	overweight	2	Spondylolisthesis, idiopathic	7	normal healthy	1	2016	0	0.16	1.6	normal	0	11.7	normal	1	84.5	eucytic	1	28.3	euchromic	1	33.5	normal	1	5.15	normal	1	1.85	1850	normal	1
172	male	0	18	younger adult	0									23	normal	1	Deformity, idiopathic	3	mild systemic disease	2	2016	0	0.01	0.1	normal	0	14.2	normal	1	87	eucytic	1	29.4	euchromic	1	33.8	normal	1	4.24	normal	1	4.5	4500	lymphocytosis	2	23	230	normal	1
173	female	1	45	adult	1									23	normal	1	Disc herniation	5	normal healthy	1	2016	0	0.06	0.6	normal	0	14.4	normal	1	87.3	eucytic	1	29	euchromic	1	33.2	normal	1	4.71	normal	1	1.13	1130	lymphopenia	0
174	male	0	45	adult	1	1.83	183	72.0473	80	77.7088	74.75	2.29125	7.77088	23.89	normal	1	Disc herniation	5	normal healthy	1	2016	0	0.09	0.9	normal	0	15.1	normal	1	86.8	eucytic	1	29.7	euchromic	1	34.2	normal	1	2.78	normal	1	2.48	2480	normal	1
175	female	1	66	adult	1									23	normal	1	Spondylosis	8	mild systemic disease	2	2016	0	0.04	0.4	normal	0	12	normal	1	89	eucytic	1	28.1	euchromic	1	31.6	low	0	2.79	normal	1	1.94	1940	normal	1
177	male	0	62	adult	1									28	overweight	2	Disc disease	4	mild systemic disease	2	2016	0	0.02	0.2	normal	0	14.4	normal	1	90	eucytic	1	30.5	euchromic	1	33.9	normal	1	3.31	normal	1	2.23	2230	normal	1
179	female	1	60	adult	1	1.65	165	64.9607	58	56.9095	59	1.09047	5.69095	21.3	normal	1	Disc disease	4	mild systemic disease	2	2016	0	0.07	0.7	normal	0	13.7	normal	1	93.4	eucytic	1	30.3	euchromic	1	32.5	normal	1	3.39	normal	1	2.8	2800	normal	1
180	female	1	64	adult	1									23	normal	1	Cervical disorder	0	mild systemic disease	2	2016	0	0.32	3.2	normal	0	15.5	normal	1	104.3	macrocytic	2	34.8	macrochromic	2	33.3	normal	1	5.91	normal	1	3.99	3990	lymphocytosis	2	35	350	normal	1
181	female	1	68	adult	1	1.5	150	59.0551	62	43.3268	50	18.6732	4.33268	27.56	overweight	2	Stenosis	9	mild systemic disease	2	2016	0	1.14	11.4	high	1	11.7	normal	1	85.9	eucytic	1	28.1	euchromic	1	32.7	normal	1	4.22	normal	1	2.49	2490	normal	1
182	male	0	42	adult	1	1.73	173	68.1103	74	68.6536	67.25	5.34637	6.86536	24.73	normal	1	Disc herniation	5	normal healthy	1	2016	0	0.08	0.8	normal	0	16.4	normal	1	81.1	eucytic	1	27.2	euchromic	1	33.5	normal	1	4.17	normal	1	2.42	2420	normal	1
183	female	1	56	adult	1									24	normal	1	Spondylolisthesis, degenerative	6	mild systemic disease	2	2016	0	0.12	1.2	normal	0	12.7	normal	1	86.8	eucytic	1	28.9	euchromic	1	33.3	normal	1	2.94	normal	1	2.27	2270	normal	1
184	female	1	58	adult	1									32	obesity I	3	Cervical disorder	0	mild systemic disease	2	2016	0	0.22	2.2	normal	0	12.8	normal	1	89.8	eucytic	1	30.3	euchromic	1	33.7	normal	1	3.24	normal	1	1.95	1950	normal	1
185	female	1	48	adult	1									25.6	overweight	2	Disc herniation	5	mild systemic disease	2	2016	0	1.08	10.8	high	1	11.5	normal	1	80.6	eucytic	1	26.6	euchromic	1	33	normal	1	3.1	normal	1	3.47	3470	normal	1
187	female	1	65	adult	1												Spondylolisthesis, degenerative	6	mild systemic disease	2	2016	0	0.11	1.1	normal	0	15.1	normal	1	87.2	eucytic	1	29.3	euchromic	1	33.6	normal	1	2.97	normal	1	2.77	2770	normal	1
188	male	0	60	adult	1	1.68	168	66.1418	59	64.1261	63.5	-5.12607	6.41261	20.9	normal	1	Disc herniation	5	mild systemic disease	2	2016	0	1.2	12	high	1	15.6	normal	1	87.6	eucytic	1	31.6	euchromic	1	36.1	normal	1	5.76	neutrocytosis	2	2.03	2030	normal	1
189	male	0	49	adult	1									25	overweight	2	Disc herniation	5	normal healthy	1	2016	0	0.12	1.2	normal	0	14.9	normal	1	88.8	eucytic	1	29.9	euchromic	1	33.6	normal	1	3.94	normal	1	3.46	3460	normal	1
190	female	1	62	adult	1	1.5	150	59.0551	55	43.3268	50	11.6732	4.33268	24.44	normal	1	Spondylolisthesis, degenerative	6	severe systemic disease	3	2016	0	0.39	3.9	normal	0	15.2	normal	1	87.3	eucytic	1	29.8	euchromic	1	34.2	normal	1	4.14	normal	1	3.2	3200	normal	1
191	female	1	50	adult	1									22	normal	1	Disc herniation	5	mild systemic disease	2	2016	0	0.13	1.3	normal	0	15.8	high	2	91.9	eucytic	1	32.1	euchromic	1	35	normal	1	2.47	normal	1	2.64	2640	normal	1
192	male	0	41	adult	1	1.7	170	66.9292	72	65.9371	65	6.06291	6.59371	24.91	normal	1	Disc disease	4	normal healthy	1	2016	0	0.11	1.1	normal	0	14.6	normal	1	84.6	eucytic	1	28.8	euchromic	1	34	normal	1	5.12	normal	1	2.71	2710	normal	1	31	310	normal	1
193	male	0	73	older adult	2												Disc herniation	5	severe systemic disease	3	2016	0	0.15	1.5	normal	0	12.3	low	0	90.6	eucytic	1	29.8	euchromic	1	32.9	normal	1	2.76	normal	1	1.3	1300	lymphopenia	0	28	280	normal	1
194	female	1	55	adult	1									25	overweight	2	Cervical disorder	0	mild systemic disease	2	2016	0	1.14	11.4	high	1	14.8	normal	1	93.4	eucytic	1	31.7	euchromic	1	33.9	normal	1	6.23	neutrocytosis	2	3.98	3980	lymphocytosis	2
195	male	0	66	adult	1	1.67	167	65.7481	79	63.2206	62.75	15.7794	6.32206	28.33	overweight	2	Disc disease	4	mild systemic disease	2	2016	0	0.1	1	normal	0	15.1	normal	1	87.6	eucytic	1	29.7	euchromic	1	33.9	normal	1	4.22	normal	1	2.38	2380	normal	1
197	male	0	75	older adult	2									24.97	underweight	0	Disc herniation	5	mild systemic disease	2	2016	0	0.2	2	normal	0	16.5	normal	1	97.2	macrocytic	2	33.3	macrochromic	2	34.2	normal	1	2.85	normal	1	1.86	1860	normal	1
199	female	1	71	older adult	2									24	underweight	0	Stenosis	9	mild systemic disease	2	2016	0	0.15	1.5	normal	0	12	normal	1	87.5	eucytic	1	28.8	euchromic	1	33	normal	1	4.4	normal	1	1.27	1270	normal	1
200	male	0	30	younger adult	0	1.9	190	74.8032	110	84.0473	80	25.9527	8.40473	30.47	obesity I	3	Disc disease	4	normal healthy	1	2016	0	0.07	0.7	normal	0	14.8	normal	1	86.7	eucytic	1	29.3	euchromic	1	33.8	normal	1	3.09	normal	1	3.09	3090	normal	1
201	male	0	57	adult	1									29	overweight	2	Disc disease	4	mild systemic disease	2	2016	0	0.48	4.8	normal	0	15.1	normal	1	91.4	eucytic	1	31.5	euchromic	1	34.5	normal	1	4.62	normal	1	2.2	2200	normal	1
202	male	0	57	adult	1									24.16	normal	1	Disc disease	4	mild systemic disease	2	2016	0	0.05	0.5	normal	0	15.7	normal	1	101.1	macrocytic	2	34.7	macrochromic	2	34.3	normal	1	6.97	neutrocytosis	2	2.37	2370	normal	1
203	female	1	38	younger adult	0	1.77	177	69.6851	95	67.7757	66.2	27.2243	6.77757	30.32	obesity I	3	Disc disease	4	mild systemic disease	2	2016	0	0.45	4.5	normal	0	14	normal	1	85.4	eucytic	1	27.6	euchromic	1	32.3	normal	1	3.72	normal	1	2.67	2670	normal	1
204	male	0	77	older adult	2	1.75	175	68.8977	77	70.4647	68.75	6.53535	7.04647	25.14	normal	1	Stenosis	9	mild systemic disease	2	2016	0	0.33	3.3	normal	0	16.1	normal	1	89.2	eucytic	1	29.6	euchromic	1	33.2	normal	1	6.1	neutrocytosis	2	1.91	1910	normal	1	31	310	normal	1
205	female	1	18	younger adult	0									22	normal	1	Spondylosis	8	normal healthy	1	2016	0	0.14	1.4	normal	0	12.3	normal	1	88.6	eucytic	1	29.7	euchromic	1	33.5	normal	1	3.83	normal	1	1.99	1990	normal	1
206	male	0	54	adult	1									24	normal	1	Cervical disorder	0	mild systemic disease	2	2016	0	0.12	1.2	normal	0	15.3	normal	1	93.8	macrocytic	2	32.8	macrochromic	2	34.9	normal	1	6.35	neutrocytosis	2	1.93	1930	normal	1
207	female	1	56	adult	1												Deformity, degenerative	2	mild systemic disease	2	2016	0	0.11	1.1	normal	0	13.1	normal	1	80.6	eucytic	1	25.7	euchromic	1	32	low	0	4.42	normal	1	2.74	2740	normal	1	20	200	low	0
208	male	0	59	adult	1	1.76	176	69.2914	76	71.3702	69.5	4.62984	7.13702	24.54	normal	1	Disc disease	4	mild systemic disease	2	2016	0	0.7	7	high	1	16.5	normal	1	92.2	eucytic	1	31.3	euchromic	1	33.9	normal	1	7.26	neutrocytosis	2	2.04	2040	normal	1	40	400	normal	1
209	female	1	48	adult	1									22.4	normal	1	Disc herniation	5	mild systemic disease	2	2016	0	0.01	0.1	normal	0	10.8	low	0	83.3	eucytic	1	26.6	euchromic	1	32	low	0	1.91	normal	1	1.56	1560	normal	1
211	female	1	70	older adult	2									29	normal	1	Cervical disorder	0	mild systemic disease	2	2016	0	0.48	4.8	normal	0	12.7	normal	1	82.9	eucytic	1	27.1	euchromic	1	32.6	normal	1	3.62	normal	1	1.66	1660	normal	1
212	male	0	41	adult	1												Disc herniation	5	mild systemic disease	2	2016	0	0.34	3.4	normal	0	16.3	normal	1	86.8	eucytic	1	28.7	euchromic	1	33.1	normal	1	3.15	normal	1	3.14	3140	normal	1
213	female	1	40	adult	1									22	normal	1	Deformity, idiopathic	3	mild systemic disease	2	2016	0	0.03	0.3	normal	0	13.9	normal	1	86	eucytic	1	28.5	euchromic	1	33.2	normal	1	5.15	normal	1	2.06	2060	normal	1
215	female	1	50	adult	1									28.3	overweight	2	Spondylolisthesis, degenerative	6	mild systemic disease	2	2016	0	0.21	2.1	normal	0	12.1	normal	1	86.7	eucytic	1	28.7	euchromic	1	33.1	normal	1	4.68	normal	1	2.65	2650	normal	1
216	male	0	66	adult	1	1.75	175	68.8977	76	70.4647	68.75	5.53535	7.04647	24.82	normal	1	Deformity, degenerative	2	severe systemic disease	3	2016	0	0.44	4.4	normal	0	13.6	low	0	61.3	microcytic	0	20	hypochromic	0	32.6	normal	1	7.94	neutrocytosis	2	2.48	2480	normal	1	25	250	normal	1
217	male	0	60	adult	1	1.8	180	70.8662	82	74.9922	72.5	7.00779	7.49922	25.31	overweight	2	Spondylolisthesis, degenerative	6	mild systemic disease	2	2016	0	0.13	1.3	normal	0	15.1	normal	1	87.6	eucytic	1	30.1	euchromic	1	34.3	normal	1	4.57	normal	1	2.09	2090	normal	1	40	400	normal	1
218	male	0	77	older adult	2												Stenosis	9	severe systemic disease	3	2016	0	0.51	5.1	high	1	14.2	normal	1	98.4	macrocytic	2	32.1	euchromic	1	32.6	normal	1	4.24	normal	1	1.96	1960	normal	1	23	230	normal	1
219	male	0	29	younger adult	0												Disc herniation	5	normal healthy	1	2016	0	0.24	2.4	normal	0	15.6	normal	1	84.2	eucytic	1	29.4	euchromic	1	34.9	normal	1	6.18	neutrocytosis	2	3.1	3100	normal	1
220	female	1	45	adult	1									25	overweight	2	Spondylosis	8	normal healthy	1	2016	0	0.04	0.4	normal	0	13.8	normal	1	93.8	eucytic	1	31.6	euchromic	1	33.7	normal	1	5.03	normal	1	2.29	2290	normal	1	31	310	normal	1
221	female	1	50	adult	1									38.7	obesity II	4	Complication	1	severe systemic disease	3	2016	0	0.1	1	normal	0	13.7	normal	1	86.4	eucytic	1	29	euchromic	1	33.6	normal	1	3.12	normal	1	2.13	2130	normal	1
222	male	0	70	older adult	2	1.75	175	68.8977	110	70.4647	68.75	39.5353	7.04647	35.92	overweight	2	Disc disease	4	severe systemic disease	3	2016	0	0.88	8.8	high	1	15.2	normal	1	87.8	eucytic	1	31.4	euchromic	1	35.8	normal	1	3.96	normal	1	2.52	2520	normal	1
223	female	1	31	younger adult	0									19.48	normal	1	Disc disease	4	normal healthy	1	2016	0	0.11	1.1	normal	0	14.3	normal	1	82.4	eucytic	1	28.3	euchromic	1	34.3	normal	1	4.41	normal	1	3.54	3540	normal	1	31	310	normal	1
224	female	1	52	adult	1									21.63	normal	1	Stenosis	9	normal healthy	1	2016	0	0.09	0.9	normal	0	14.5	normal	1	86.6	eucytic	1	28.6	euchromic	1	33	normal	1	2.66	normal	1	1.65	1650	normal	1	29	290	normal	1
225	female	1	69	adult	1									27	overweight	2	Disc herniation	5	normal healthy	1	2016	0	0.13	1.3	normal	0	15.4	normal	1	92.9	eucytic	1	30.4	euchromic	1	32.7	normal	1	3.89	normal	1	2.59	2590	normal	1
226	male	0	52	adult	1												Cervical disorder	0	mild systemic disease	2	2016	0	0.07	0.7	normal	0	16.6	normal	1	88.1	eucytic	1	31.4	euchromic	1	35.7	normal	1	3.38	normal	1	1.51	1510	normal	1
227	female	1	55	adult	1									27	overweight	2	Deformity, degenerative	2	normal healthy	1	2016	0	0.06	0.6	normal	0	13.5	normal	1	88.3	eucytic	1	28.6	euchromic	1	32.4	normal	1	3.69	normal	1	2.64	2640	normal	1
228	female	1	60	adult	1	1.57	157	61.8111	59	49.6654	54.2	9.33457	4.96654	23.94	normal	1	Disc disease	4	mild systemic disease	2	2016	0	0.21	2.1	normal	0	14	normal	1	87.1	eucytic	1	28.7	euchromic	1	33	normal	1	2.88	normal	1	1.91	1910	normal	1
230	male	0	53	adult	1									25.4	overweight	2	Spondylolisthesis, degenerative	6	mild systemic disease	2	2016	0	0.13	1.3	normal	0	14.6	normal	1	85.3	eucytic	1	29	euchromic	1	34	normal	1	4.12	normal	1	2.61	2610	normal	1
231	male	0	76	older adult	2									27	normal	1	Stenosis	9	severe systemic disease	3	2016	0	0.09	0.9	normal	0	13.9	normal	1	88.1	eucytic	1	30	euchromic	1	34	normal	1	3.12	normal	1	2.22	2220	normal	1
232	female	1	70	older adult	2	1.51	151	59.4489	58	44.2324	50.6	13.7676	4.42324	25.44	normal	1	Disc disease	4	mild systemic disease	2	2016	0	0.3	3	normal	0	11.6	normal	1	94.7	eucytic	1	32.6	macrochromic	2	34.4	normal	1	2.53	normal	1	2.19	2190	normal	1	24	240	normal	1
233	male	0	69	adult	1									29	overweight	2	Cervical disorder	0	mild systemic disease	2	2016	0	0.19	1.9	normal	0	14.6	normal	1	83.4	eucytic	1	28.9	euchromic	1	34.7	normal	1	3.78	normal	1	3.03	3030	normal	1
234	female	1	66	adult	1	1.6	160	62.9922	64	52.382	56	11.618	5.2382	25	overweight	2	Cervical disorder	0	mild systemic disease	2	2016	0	0.11	1.1	normal	0	12.6	normal	1	80.8	eucytic	1	26.6	euchromic	1	33	normal	1	2.61	normal	1	1.99	1990	normal	1
236	female	1	70	older adult	2									28	normal	1	Complication	1	mild systemic disease	2	2016	0	0.18	1.8	normal	0	14	normal	1	90.3	eucytic	1	29.4	euchromic	1	32.6	normal	1	2.95	normal	1	1.61	1610	normal	1
237	female	1	49	adult	1									26	overweight	2	Disc disease	4	mild systemic disease	2	2016	0	0.12	1.2	normal	0	14.2	normal	1	93.6	eucytic	1	31.6	euchromic	1	33.7	normal	1	3.69	normal	1	2.63	2630	normal	1
238	male	0	77	older adult	2									34	normal	1	Disc herniation	5	mild systemic disease	2	2016	0	0.67	6.7	high	1	14.7	normal	1	88.3	eucytic	1	29.8	euchromic	1	33.7	normal	1	6.13	neutrocytosis	2	3.55	3550	normal	1
239	female	1	48	adult	1									24	normal	1	Cervical disorder	0	severe systemic disease	3	2016	0	0.04	0.4	normal	0	12.3	normal	1	88.1	eucytic	1	28.2	euchromic	1	32	low	0	2.77	normal	1	1.36	1360	normal	1
240	male	0	42	adult	1									24	normal	1	Spondylosis	8	mild systemic disease	2	2016	0	1.81	18.1	high	1	16	normal	1	87.9	eucytic	1	30.2	euchromic	1	34.4	normal	1	4.14	normal	1	1.58	1580	normal	1
242	female	1	68	adult	1									26.6	overweight	2	Disc herniation	5	mild systemic disease	2	2016	0	0.46	4.6	normal	0	12.4	normal	1	90.5	eucytic	1	29.4	euchromic	1	32.5	normal	1	3.69	normal	1	2.71	2710	normal	1
243	female	1	53	adult	1	1.5	150	59.0551	51	43.3268	50	7.67316	4.33268	22.67	normal	1	Disc herniation	5	mild systemic disease	2	2016	0	0.07	0.7	normal	0	14.2	normal	1	91.8	eucytic	1	30.5	euchromic	1	33.2	normal	1	5.34	normal	1	4.06	4060	lymphocytosis	2
244	male	0	27	younger adult	0									22	normal	1	Cervical disorder	0	normal healthy	1	2016	0	0.03	0.3	normal	0	13.3	low	0	87	eucytic	1	30.4	euchromic	1	35	normal	1	3.3	normal	1	1.78	1780	normal	1
245	female	1	37	younger adult	0												Complication	1	mild systemic disease	2	2016	0	0.12	1.2	normal	0	13.9	normal	1	86.5	eucytic	1	29	euchromic	1	33.5	normal	1	3.98	normal	1	3.88	3880	lymphocytosis	2
246	female	1	32	younger adult	0									25	overweight	2	Spondylosis	8	mild systemic disease	2	2016	0	0.15	1.5	normal	0	11.9	normal	1	84.1	eucytic	1	27.5	euchromic	1	32.7	normal	1	4.91	normal	1	1.35	1350	normal	1	22	220	low	0
247	male	0	36	younger adult	0									25	overweight	2	Disc herniation	5	mild systemic disease	2	2016	0	0.06	0.6	normal	0	15.7	normal	1	87.7	eucytic	1	29.3	euchromic	1	33.5	normal	1	3.59	normal	1	2.09	2090	normal	1
248	male	0	46	adult	1									26	overweight	2	Cervical disorder	0	normal healthy	1	2016	0	0.08	0.8	normal	0	14.3	normal	1	89.5	eucytic	1	29.9	euchromic	1	33.4	normal	1	1.57	neutropenia	0	2.26	2260	normal	1	28	280	normal	1
249	female	1	73	older adult	2									23	underweight	0	Disc disease	4	normal healthy	1	2016	0	0.39	3.9	normal	0	12.6	normal	1	89.5	eucytic	1	30	euchromic	1	33.5	normal	1	4.74	normal	1	2.11	2110	normal	1	29	290	normal	1
250	male	0	45	adult	1									21	normal	1	Disc disease	4	normal healthy	1	2016	0	0.06	0.6	normal	0	15.3	normal	1	86.2	eucytic	1	30.1	euchromic	1	34.9	normal	1	5.66	neutrocytosis	2	1.76	1760	normal	1	31	310	normal	1
251	female	1	21	younger adult	0	1.65	165	64.9607	54	56.9095	59	-2.90953	5.69095	19.83	normal	1	Deformity, idiopathic	3	normal healthy	1	2016	0	0.03	0.3	normal	0	12.1	normal	1	91.1	eucytic	1	29.1	euchromic	1	31.9	low	0	1.71	normal	1	1.58	1580	normal	1	24	240	normal	1
252	female	1	45	adult	1												Disc disease	4	mild systemic disease	2	2016	0	0.79	7.9	high	1	13.8	normal	1	88	eucytic	1	29.7	euchromic	1	33.7	normal	1	11.6	neutrocytosis	2	2.96	2960	normal	1
253	male	0	78	older adult	2									26.72	normal	1	Spondylolisthesis, degenerative	6	mild systemic disease	2	2016	0	0.59	5.9	high	1	14.9	normal	1	87.7	eucytic	1	29.2	euchromic	1	33.3	normal	1	5.32	normal	1	1.62	1620	normal	1
254	male	0	59	adult	1									25.6	overweight	2	Disc disease	4	mild systemic disease	2	2016	0	0.21	2.1	normal	0	14.6	normal	1	89.1	eucytic	1	30	euchromic	1	33.6	normal	1	3.98	normal	1	3.39	3390	normal	1
255	male	0	49	adult	1									26	overweight	2	Spondylolisthesis, idiopathic	7	normal healthy	1	2016	0	0.04	0.4	normal	0	15.4	normal	1	81.6	eucytic	1	28.8	euchromic	1	35.3	normal	1	5.55	neutrocytosis	2	1.75	1750	normal	1
256	female	1	52	adult	1	1.55	155	61.0237	46	47.8544	53	-1.85441	4.78544	19.15	normal	1	Cervical disorder	0	mild systemic disease	2	2016	0	0.16	1.6	normal	0	12.5	normal	1	91.3	eucytic	1	29.5	euchromic	1	32.3	normal	1	2.6	normal	1	0.97	970	lymphopenia	0
257	female	1	60	adult	1									20	normal	1	Disc herniation	5	normal healthy	1	2016	0	0.08	0.8	normal	0	14	normal	1	88.4	eucytic	1	30.2	euchromic	1	34.1	normal	1	2.85	normal	1	1.64	1640	normal	1
258	female	1	70	older adult	2												Disc disease	4	mild systemic disease	2	2016	0	0.48	4.8	normal	0	15	normal	1	85.9	eucytic	1	28.9	euchromic	1	33.6	normal	1	9.27	neutrocytosis	2	2.81	2810	normal	1
259	male	0	50	adult	1	1.8	180	70.8662	75	74.9922	72.5	0.007786	7.49922	23.15	normal	1	Disc herniation	5	normal healthy	1	2016	0	0.1	1	normal	0	16.4	normal	1	87	eucytic	1	30.4	euchromic	1	34.9	normal	1	5.89	neutrocytosis	2	2	2000	normal	1
260	female	1	20	younger adult	0												Complication	1	mild systemic disease	2	2016	0	0.28	2.8	normal	0	12.8	normal	1	88.8	eucytic	1	29.8	euchromic	1	33.5	normal	1	3.14	normal	1	2.44	2440	normal	1	25	250	normal	1
261	male	0	55	adult	1									26	overweight	2	Cervical disorder	0	mild systemic disease	2	2016	0	0.11	1.1	normal	0	16.2	normal	1	86	eucytic	1	31	euchromic	1	36	normal	1	4	normal	1	2.13	2130	normal	1
262	male	0	54	adult	1									28	overweight	2	Cervical disorder	0	mild systemic disease	2	2016	0	0.12	1.2	normal	0	16	normal	1	93.5	macrocytic	2	31.6	euchromic	1	33.8	normal	1	3.18	normal	1	2.61	2610	normal	1
263	female	1	39	younger adult	0												Disc herniation	5	mild systemic disease	2	2016	0	0.07	0.7	normal	0	12.8	normal	1	86.6	eucytic	1	30.6	euchromic	1	35.4	normal	1	4.7	normal	1	1.54	1540	normal	1
264	male	0	83	older adult	2									27	normal	1	Stenosis	9	severe systemic disease	3	2016	0	0.45	4.5	normal	0	14.6	normal	1	94.3	macrocytic	2	31.9	euchromic	1	33.8	normal	1	5.13	normal	1	2.07	2070	normal	1	23	230	normal	1
265	male	0	46	adult	1	1.86	186	73.2284	97	80.4253	77	16.5747	8.04253	28.04	overweight	2	Disc herniation	5	normal healthy	1	2016	0	3.29	32.9	high	1	15.3	normal	1	86.6	eucytic	1	28.9	euchromic	1	33.4	normal	1	4.9	normal	1	1.93	1930	normal	1	27	270	normal	1
266	female	1	39	younger adult	0									25	overweight	2	Disc herniation	5	normal healthy	1	2016	0	0.02	0.2	normal	0	15.6	normal	1	96.5	macrocytic	2	32	euchromic	1	33.2	normal	1	7.46	neutrocytosis	2	2.53	2530	normal	1
267	male	0	54	adult	1									24.97	normal	1	Disc herniation	5	normal healthy	1	2016	0	0.09	0.9	normal	0	13.8	normal	1	89.2	eucytic	1	29.7	euchromic	1	33.3	normal	1	2.91	normal	1	2.45	2450	normal	1
268	female	1	48	adult	1	1.6	160	62.9922	63	52.382	56	10.618	5.2382	24.61	normal	1	Deformity, idiopathic	3	mild systemic disease	2	2016	0	1.9	19	high	1	12	normal	1	78.1	microcytic	0	24.8	hypochromic	0	31.8	low	0	3.41	normal	1	1.47	1470	normal	1	14	140	low	0
269	female	1	72	older adult	2	1.55	155	61.0237	52	47.8544	53	4.14559	4.78544	21.64	underweight	0	Spondylolisthesis, degenerative	6	normal healthy	1	2016	0	0.11	1.1	normal	0	11.8	normal	1	96.3	macrocytic	2	33.7	macrochromic	2	35	normal	1	8.79	neutrocytosis	2	1.78	1780	normal	1
271	female	1	57	adult	1									25	overweight	2	Complication	1	mild systemic disease	2	2016	0	1.02	10.2	high	1	13	normal	1	88.6	eucytic	1	29.5	euchromic	1	33.3	normal	1	1.08	neutropenia	0	1.14	1140	lymphopenia	0
272	female	1	53	adult	1									19	normal	1	Deformity, degenerative	2	severe systemic disease	3	2016	0	0.06	0.6	normal	0	15.9	high	2	84.9	eucytic	1	29.7	euchromic	1	34.9	normal	1	3.13	normal	1	1.04	1040	lymphopenia	0
273	female	1	21	younger adult	0												Deformity, idiopathic	3	normal healthy	1	2016	0	0.1	1	normal	0	13.1	normal	1	84.9	eucytic	1	27.5	euchromic	1	32.3	normal	1	3.89	normal	1	2.53	2530	normal	1	24	240	normal	1
274	male	0	80	older adult	2	1.7	170	66.9292	90	65.9371	65	24.0629	6.59371	31.14	normal	1	Disc herniation	5	mild systemic disease	2	2016	0	0.16	1.6	normal	0	14	normal	1	85	eucytic	1	28.5	euchromic	1	33.5	normal	1	2.69	normal	1	2.19	2190	normal	1	29	290	normal	1
276	female	1	46	adult	1									27	overweight	2	Spondylolisthesis, idiopathic	7	mild systemic disease	2	2016	0	1.43	14.3	high	1	14.2	normal	1	81.3	eucytic	1	27.4	euchromic	1	33.7	normal	1	4.32	normal	1	2.52	2520	normal	1
277	female	1	27	younger adult	0									25	overweight	2	Spondylolisthesis, idiopathic	7	normal healthy	1	2016	0	0.03	0.3	normal	0	12.6	normal	1	82.4	eucytic	1	27	euchromic	1	32.7	normal	1	3.23	normal	1	2.1	2100	normal	1
278	female	1	47	adult	1	1.65	165	64.9607	82	56.9095	59	25.0905	5.69095	30.12	obesity I	3	Deformity, idiopathic	3	mild systemic disease	2	2016	0	0.22	2.2	normal	0	13.8	normal	1	83.7	eucytic	1	27.1	euchromic	1	32.4	normal	1	4.82	normal	1	1.51	1510	normal	1	28	280	normal	1
279	male	0	72	older adult	2	1.65	165	64.9607	80	61.4095	61.25	18.5905	6.14095	29.38	normal	1	Spondylolisthesis, degenerative	6	mild systemic disease	2	2016	0	1.1	11	high	1	13.3	low	0	91.3	eucytic	1	30.6	euchromic	1	33.5	normal	1	5.78	neutrocytosis	2	1.18	1180	lymphopenia	0
280	female	1	69	adult	1									29	overweight	2	Deformity, degenerative	2	mild systemic disease	2	2016	0	0.16	1.6	normal	0	15	normal	1	93.2	eucytic	1	30.8	euchromic	1	33	normal	1	10.77	neutrocytosis	2	1.01	1010	lymphopenia	0	36	360	normal	1
281	male	0	76	older adult	2									24	underweight	0	Stenosis	9	severe systemic disease	3	2016	0	0.34	3.4	normal	0	11.7	low	0	87.3	eucytic	1	28.5	euchromic	1	32.6	normal	1	4.17	normal	1	1.07	1070	lymphopenia	0	28	280	normal	1
282	female	1	60	adult	1									21.8	normal	1	Cervical disorder	0	mild systemic disease	2	2016	0	3.22	32.2	high	1	12.7	normal	1	89	eucytic	1	29	euchromic	1	32.6	normal	1	6.78	neutrocytosis	2	2.47	2470	normal	1
283	male	0	76	older adult	2									29	normal	1	Cervical disorder	0	mild systemic disease	2	2016	0	3.03	30.3	high	1	12.5	low	0	95.6	macrocytic	2	29.2	euchromic	1	30.6	low	0	4.77	normal	1	2.32	2320	normal	1	26	260	normal	1
285	female	1	76	older adult	2									21	underweight	0	Spondylolisthesis, degenerative	6	mild systemic disease	2	2016	0	0.43	4.3	normal	0	12.6	normal	1	89	eucytic	1	29.4	euchromic	1	33.1	normal	1	1.29	neutropenia	0	1.29	1290	normal	1
286	female	1	52	adult	1												Disc disease	4	mild systemic disease	2	2016	0	0.2	2	normal	0	12.9	normal	1	88.6	eucytic	1	29.3	euchromic	1	33.1	normal	1	2.37	normal	1	2.51	2510	normal	1	29	290	normal	1
287	male	0	32	younger adult	0												Disc herniation	5	mild systemic disease	2	2016	0	0.13	1.3	normal	0	15.5	normal	1	88.2	eucytic	1	30.5	euchromic	1	34.6	normal	1	5.71	neutrocytosis	2	3.52	3520	normal	1	35	350	normal	1
288	female	1	33	younger adult	0	1.65	165	64.9607	52	56.9095	59	-4.90953	5.69095	19.1	normal	1	Disc disease	4	normal healthy	1	2016	0	0.02	0.2	normal	0	15.3	normal	1	94.8	eucytic	1	33.3	macrochromic	2	35.1	normal	1	3.93	normal	1	3.26	3260	normal	1
289	female	1	51	adult	1									24	normal	1	Cervical disorder	0	mild systemic disease	2	2016	0	0.15	1.5	normal	0	13.9	normal	1	94.1	eucytic	1	30.3	euchromic	1	32.3	normal	1	13.19	neutrocytosis	2	6.91	6910	lymphocytosis	2	27	270	normal	1
291	female	1	44	adult	1	1.7	170	66.9292	90	61.4371	62	28.5629	6.14371	31.14	obesity I	3	Spondylolisthesis, idiopathic	7	mild systemic disease	2	2016	0	0.06	0.6	normal	0	14.7	normal	1	79.2	microcytic	0	26.3	euchromic	1	33.3	normal	1	3.97	normal	1	3.05	3050	normal	1	26	260	normal	1
292	female	1	46	adult	1												Disc disease	4	normal healthy	1	2016	0	0.11	1.1	normal	0	17.6	high	2	87.8	eucytic	1	31.2	euchromic	1	35.6	high	2	12.26	neutrocytosis	2	2.9	2900	normal	1
293	male	0	49	adult	1									34	obesity I	3	Cervical disorder	0	mild systemic disease	2	2016	0	1.19	11.9	high	1	14.4	normal	1	89.9	eucytic	1	30.3	euchromic	1	33.6	normal	1	3.63	normal	1	2.18	2180	normal	1
294	female	1	50	adult	1	1.6	160	62.9922	54	52.382	56	1.61803	5.2382	21.09	normal	1	Deformity, idiopathic	3	mild systemic disease	2	2016	0	0.09	0.9	normal	0	12	normal	1	55.6	microcytic	0	18.4	hypochromic	0	33.1	normal	1	8.95	neutrocytosis	2	1.63	1630	normal	1	19	190	low	0
295	female	1	25	younger adult	0												Complication	1	mild systemic disease	2	2016	0	0.93	9.3	high	1	12	normal	1	85.7	eucytic	1	27.6	euchromic	1	32.2	normal	1	7.64	neutrocytosis	2	2	2000	normal	1	21	210	low	0
296	male	0	74	older adult	2									30	normal	1	Spondylolisthesis, degenerative	6	mild systemic disease	2	2016	0	0.11	1.1	normal	0	14.2	normal	1	90	eucytic	1	30.3	euchromic	1	33.6	normal	1	4.87	normal	1	1.86	1860	normal	1
298	female	1	41	adult	1												Disc disease	4	mild systemic disease	2	2016	0	0.06	0.6	normal	0	12.8	normal	1	94.5	eucytic	1	30.8	euchromic	1	32.6	normal	1	3.45	normal	1	2.75	2750	normal	1
299	female	1	60	adult	1	1.67	167	65.7481	67	58.7206	60.2	8.27945	5.87206	24.02	normal	1	Deformity, degenerative	2	severe systemic disease	3	2016	0	0.14	1.4	normal	0	14.5	normal	1	87.2	eucytic	1	28.9	euchromic	1	33.2	normal	1	3.99	normal	1	1.89	1890	normal	1	30	300	normal	1
301	male	0	65	adult	1												Disc disease	4	severe systemic disease	3	2016	0	0.26	2.6	normal	0	15.1	normal	1	84.3	eucytic	1	28.2	euchromic	1	33.5	normal	1	6.53	neutrocytosis	2	3.35	3350	normal	1
302	female	1	70	older adult	2									28.25	normal	1	Deformity, degenerative	2	mild systemic disease	2	2016	0	0.13	1.3	normal	0	13.6	normal	1	85.5	eucytic	1	27.3	euchromic	1	31.9	low	0	3.94	normal	1	1.48	1480	normal	1
303	female	1	74	older adult	2									24	underweight	0	Complication	1	severe systemic disease	3	2016	0	0.16	1.6	normal	0	15	normal	1	98.9	macrocytic	2	31.6	euchromic	1	31.9	low	0	2.35	normal	1	1.58	1580	normal	1
304	female	1	56	adult	1									23	normal	1	Deformity, degenerative	2	normal healthy	1	2016	0	0.1	1	normal	0	14.2	normal	1	90.6	eucytic	1	30.2	euchromic	1	33.3	normal	1	3.34	normal	1	3.55	3550	normal	1
305	female	1	35	younger adult	0									21	normal	1	Disc herniation	5	normal healthy	1	2016	0	0.04	0.4	normal	0	13.1	normal	1	87.9	eucytic	1	28.9	euchromic	1	32.9	normal	1	3.22	normal	1	1.65	1650	normal	1
307	female	1	38	younger adult	0									23.66	normal	1	Disc herniation	5	normal healthy	1	2016	0	0.19	1.9	normal	0	14.3	normal	1	102.6	macrocytic	2	34.4	macrochromic	2	33.5	normal	1	3.04	normal	1	1.78	1780	normal	1
310	male	0	45	adult	1	1.8	180	70.8662	90	74.9922	72.5	15.0078	7.49922	27.78	overweight	2	Cervical disorder	0	mild systemic disease	2	2016	0	0.44	4.4	normal	0	14.1	normal	1	92.9	macrocytic	2	32.3	macrochromic	2	34.8	normal	1	4.04	normal	1	1.75	1750	normal	1
311	male	0	54	adult	1									28	overweight	2	Stenosis	9	mild systemic disease	2	2016	0	0.12	1.2	normal	0	14.2	normal	1	101.9	macrocytic	2	33.3	macrochromic	2	32.6	normal	1	4.96	normal	1	3.01	3010	normal	1	29	290	normal	1
313	male	0	61	adult	1									23	normal	1	Disc disease	4	normal healthy	1	2016	0	0.36	3.6	normal	0	15.3	normal	1	90.3	eucytic	1	30.8	euchromic	1	34.2	normal	1	3.34	normal	1	2.22	2220	normal	1
314	female	1	39	younger adult	0												Disc herniation	5	mild systemic disease	2	2016	0	0.53	5.3	high	1	13.3	normal	1	91.9	eucytic	1	29.9	euchromic	1	32.5	normal	1	6.01	normal	1	3.01	3010	normal	1
316	female	1	67	adult	1	1.65	165	64.9607	80	56.9095	59	23.0905	5.69095	29.38	overweight	2	Disc disease	4	mild systemic disease	2	2016	0	0.5	5	normal	0	13.9	normal	1	85.5	eucytic	1	28.7	euchromic	1	33.6	normal	1	3.35	normal	1	3.37	3370	normal	1
317	male	0	43	adult	1									29	overweight	2	Disc herniation	5	mild systemic disease	2	2016	0	0.37	3.7	normal	0	14.5	normal	1	89.2	eucytic	1	30	euchromic	1	33.6	normal	1	4.42	normal	1	3.75	3750	lymphocytosis	2
318	female	1	45	adult	1	1.76	176	69.2914	75	66.8702	65.6	8.12984	6.68702	24.21	normal	1	Complication	1	normal healthy	1	2016	0	0.18	1.8	normal	0	14	normal	1	88.3	eucytic	1	29.7	euchromic	1	33.7	normal	1	4.29	normal	1	1.1	1100	lymphopenia	0
319	male	0	32	younger adult	0									25	overweight	2	Spondylosis	8	normal healthy	1	2016	0	0.82	8.2	high	1	15.4	normal	1	91.8	eucytic	1	31.8	euchromic	1	34.6	normal	1	5.63	neutrocytosis	2	3.05	3050	normal	1
320	female	1	52	adult	1									27	overweight	2	Disc disease	4	mild systemic disease	2	2016	0	1.01	10.1	high	1	12.1	normal	1	104.5	macrocytic	2	34.4	macrochromic	2	32.9	normal	1	3.18	normal	1	1.56	1560	normal	1
321	female	1	50	adult	1									21	normal	1	Deformity, degenerative	2	mild systemic disease	2	2016	0	0.23	2.3	normal	0	13.4	normal	1	84.2	eucytic	1	27.8	euchromic	1	33	normal	1	3.77	normal	1	1.78	1780	normal	1
322	female	1	50	adult	1									23	normal	1	Deformity, idiopathic	3	mild systemic disease	2	2016	0	0.22	2.2	normal	0	12.2	normal	1	88.7	eucytic	1	28.7	euchromic	1	32.4	normal	1	2.63	normal	1	2.18	2180	normal	1
323	female	1	26	younger adult	0	1.63	163	64.1733	49	55.0985	57.8	-6.0985	5.50985	18.44	underweight	0	Deformity, idiopathic	3	mild systemic disease	2	2016	0	0.3	3	normal	0	13.1	normal	1	90.2	eucytic	1	30.7	euchromic	1	34	normal	1	2.58	normal	1	3.7	3700	normal	1	23	230	normal	1
324	male	0	50	adult	1	1.91	191	75.1969	98	84.9528	80.75	13.0472	8.49528	26.86	overweight	2	Disc herniation	5	normal healthy	1	2016	0	0.13	1.3	normal	0	15.1	normal	1	93.5	macrocytic	2	30.7	euchromic	1	32.8	normal	1	2.46	normal	1	2.26	2260	normal	1	34	340	normal	1
325	female	1	61	adult	1									26	overweight	2	Complication	1	severe systemic disease	3	2016	0	0.12	1.2	normal	0	15.3	normal	1	93.7	eucytic	1	31.9	euchromic	1	34.1	normal	1	7.1	neutrocytosis	2	1.62	1620	normal	1
326	male	0	56	adult	1									24	normal	1	Spondylolisthesis, degenerative	6	mild systemic disease	2	2016	0	0.04	0.4	normal	0	14.4	normal	1	81.3	eucytic	1	28.1	euchromic	1	34.6	normal	1	2.89	normal	1	3.15	3150	normal	1
327	female	1	76	older adult	2									20	underweight	0	Spondylosis	8	mild systemic disease	2	2016	0	0.07	0.7	normal	0	13	normal	1	89.5	eucytic	1	29	euchromic	1	32.3	normal	1	4.07	normal	1	1.66	1660	normal	1	28	280	normal	1
328	female	1	49	adult	1	1.54	154	60.63	60	46.9489	52.4	13.0511	4.69489	25.3	overweight	2	Complication	1	mild systemic disease	2	2016	0	0.06	0.6	normal	0	13.9	normal	1	92.3	eucytic	1	31.4	euchromic	1	34.1	normal	1	4.76	normal	1	2.49	2490	normal	1	20	200	low	0
331	female	1	38	younger adult	0									25	overweight	2	Disc herniation	5	normal healthy	1	2016	0	0.07	0.7	normal	0	13.2	normal	1	90	eucytic	1	29.4	euchromic	1	32.7	normal	1	4.1	normal	1	1.99	1990	normal	1	29	290	normal	1
332	male	0	61	adult	1									33	obesity I	3	Disc herniation	5	mild systemic disease	2	2016	0	0.77	7.7	high	1	14	normal	1	94.9	macrocytic	2	32.7	macrochromic	2	34.5	normal	1	4.85	normal	1	3.43	3430	normal	1	31	310	normal	1
333	female	1	73	older adult	2	1.6	160	62.9922	70	52.382	56	17.618	5.2382	27.34	normal	1	Disc disease	4	mild systemic disease	2	2016	0	0.16	1.6	normal	0	11.3	normal	1	83	eucytic	1	25.7	euchromic	1	31	low	0	6	normal	1	7.32	7320	lymphocytosis	2
334	female	1	34	younger adult	0									27	overweight	2	Disc disease	4	mild systemic disease	2	2016	0	0.09	0.9	normal	0	14.2	normal	1	92.5	eucytic	1	30.5	euchromic	1	32.9	normal	1	2.89	normal	1	3.48	3480	normal	1
335	male	0	43	adult	1									25	overweight	2	Complication	1	mild systemic disease	2	2016	0	0.06	0.6	normal	0	15.2	normal	1	86.4	eucytic	1	29.6	euchromic	1	34.3	normal	1	6.29	neutrocytosis	2	2.31	2310	normal	1
336	male	0	72	older adult	2									26	normal	1	Stenosis	9	severe systemic disease	3	2016	0	0.08	0.8	normal	0	17.6	high	2	87.2	eucytic	1	29.7	euchromic	1	34.1	normal	1	4.7	normal	1	1.57	1570	normal	1	30	300	normal	1
337	male	0	78	older adult	2	1.7	170	66.9292	70	65.9371	65	4.06291	6.59371	24.22	underweight	0	Stenosis	9	mild systemic disease	2	2016	0	0.58	5.8	high	1	15.4	normal	1	89.7	eucytic	1	29.8	euchromic	1	33.3	normal	1	2.73	normal	1	1.86	1860	normal	1
338	female	1	61	adult	1												Disc disease	4	mild systemic disease	2	2016	0	0.04	0.4	normal	0	11.6	normal	1	79.8	eucytic	1	24.9	hypochromic	0	31.3	low	0	3.6	normal	1	2.57	2570	normal	1
339	female	1	51	adult	1									26	overweight	2	Deformity, idiopathic	3	mild systemic disease	2	2016	0	0.2	2	normal	0	12.4	normal	1	86.7	eucytic	1	28.4	euchromic	1	32.7	normal	1	3.03	normal	1	3.39	3390	normal	1
340	male	0	60	adult	1									29	overweight	2	Stenosis	9	mild systemic disease	2	2016	0	0.07	0.7	normal	0	15.2	normal	1	87	eucytic	1	29.9	euchromic	1	34.4	normal	1	2.35	normal	1	2.93	2930	normal	1	31	310	normal	1
341	male	0	69	adult	1	1.7	170	66.9292	80	65.9371	65	14.0629	6.59371	27.68	overweight	2	Complication	1	severe systemic disease	3	2016	0	0.75	7.5	high	1	14.7	normal	1	89.5	eucytic	1	31	euchromic	1	34.7	normal	1	3.37	normal	1	2.25	2250	normal	1
342	male	0	37	younger adult	0									31	obesity I	3	Disc herniation	5	normal healthy	1	2016	0	0.17	1.7	normal	0	13.8	normal	1	89.6	eucytic	1	28.8	euchromic	1	32.2	low	0	3.92	normal	1	1.46	1460	normal	1	26	260	normal	1
343	female	1	45	adult	1									26	overweight	2	Disc disease	4	mild systemic disease	2	2016	0	0.04	0.4	normal	0	13	normal	1	82.7	eucytic	1	28.4	euchromic	1	34.4	normal	1	2.53	normal	1	2.01	2010	normal	1
344	male	0	61	adult	1									21	normal	1	Deformity, degenerative	2	mild systemic disease	2	2016	0	0.31	3.1	normal	0	15.3	normal	1	103.8	macrocytic	2	34.5	macrochromic	2	33.2	normal	1	3.87	normal	1	3.27	3270	normal	1
346	male	0	80	older adult	2									30	normal	1	Stenosis	9	mild systemic disease	2	2016	0	0.12	1.2	normal	0	14.5	normal	1	86.6	eucytic	1	30.9	euchromic	1	35.6	normal	1	4.19	normal	1	2.46	2460	normal	1
347	male	0	69	adult	1									24	normal	1	Stenosis	9	mild systemic disease	2	2016	0	0.07	0.7	normal	0	15.1	normal	1	90.8	eucytic	1	31.6	euchromic	1	34.8	normal	1	2.58	normal	1	1.63	1630	normal	1	33	330	normal	1
348	male	0	56	adult	1									24	normal	1	Disc herniation	5	mild systemic disease	2	2016	0	0.02	0.2	normal	0	14.6	normal	1	91.8	eucytic	1	31.7	euchromic	1	34.5	normal	1	3.67	normal	1	2.51	2510	normal	1
349	male	0	48	adult	1									30	obesity I	3	Complication	1	mild systemic disease	2	2016	0	1.53	15.3	high	1	15.7	normal	1	95.5	macrocytic	2	30.8	euchromic	1	32.2	low	0	14.57	neutrocytosis	2	2.21	2210	normal	1	29	290	normal	1
350	male	0	51	adult	1									29	overweight	2	Spondylolisthesis, degenerative	6	mild systemic disease	2	2016	0	1.25	12.5	high	1	14.2	normal	1	82.3	eucytic	1	26.4	euchromic	1	32.1	low	0	5.22	normal	1	2.04	2040	normal	1	22	220	low	0
351	female	1	78	older adult	2									24	underweight	0	Spondylolisthesis, degenerative	6	mild systemic disease	2	2016	0	0.21	2.1	normal	0	13.5	normal	1	88.8	eucytic	1	29.2	euchromic	1	32.8	normal	1	4.48	normal	1	2.52	2520	normal	1	21	210	low	0
352	male	0	58	adult	1									25	overweight	2	Deformity, idiopathic	3	mild systemic disease	2	2016	0	0.01	0.1	normal	0	12.2	low	0	54.6	microcytic	0	18	hypochromic	0	32.9	normal	1	5.32	normal	1	2.63	2630	normal	1	36	360	normal	1
353	male	0	51	adult	1									23	normal	1	Cervical disorder	0	mild systemic disease	2	2016	0	0.46	4.6	normal	0	16.6	normal	1	89.9	eucytic	1	30.9	euchromic	1	34.4	normal	1	7.64	neutrocytosis	2	3.53	3530	normal	1
354	male	0	50	adult	1									24	normal	1	Complication	1	mild systemic disease	2	2016	0	0.15	1.5	normal	0	13.8	normal	1	89.3	eucytic	1	30.2	euchromic	1	33.8	normal	1	3.83	normal	1	1.33	1330	normal	1	35	350	normal	1
355	male	0	66	adult	1	1.65	165	64.9607	70	61.4095	61.25	8.59047	6.14095	25.71	overweight	2	Disc herniation	5	mild systemic disease	2	2016	0	0.22	2.2	normal	0	15.5	normal	1	89.8	eucytic	1	31.6	euchromic	1	35.2	normal	1	5.82	neutrocytosis	2	2.66	2660	normal	1	25	250	normal	1
357	female	1	41	adult	1									23	normal	1	Cervical disorder	0	normal healthy	1	2016	0	0.1	1	normal	0	14.7	normal	1	94	eucytic	1	31.4	euchromic	1	33.4	normal	1	6.45	neutrocytosis	2	1.6	1600	normal	1
358	male	0	52	adult	1									26.79	overweight	2	Spondylolisthesis, degenerative	6	mild systemic disease	2	2016	0	0.8	8	high	1	15.5	normal	1	90.2	eucytic	1	29.8	euchromic	1	33	normal	1	5.51	neutrocytosis	2	2.72	2720	normal	1	32	320	normal	1
359	female	1	53	adult	1	1.73	173	68.1103	89	64.1536	63.8	24.8464	6.41536	29.74	overweight	2	Spondylolisthesis, degenerative	6	normal healthy	1	2016	0	0.21	2.1	normal	0	14.4	normal	1	87.2	eucytic	1	29.1	euchromic	1	33.4	normal	1	4.37	normal	1	2.63	2630	normal	1	17	170	low	0
360	female	1	53	adult	1	1.68	168	66.1418	79	59.6261	60.8	19.3739	5.96261	27.99	overweight	2	Spondylolisthesis, degenerative	6	mild systemic disease	2	2016	0	0.42	4.2	normal	0	13.2	normal	1	83.2	eucytic	1	27.1	euchromic	1	32.6	normal	1	5.79	normal	1	3.12	3120	normal	1	25	250	normal	1
361	male	0	71	older adult	2									32	normal	1	Disc disease	4	severe systemic disease	3	2016	0	0.34	3.4	normal	0	13.6	low	0	86.7	eucytic	1	27.8	euchromic	1	32.1	low	0	3.82	normal	1	4.54	4540	lymphocytosis	2
362	male	0	53	adult	1									23	normal	1	Stenosis	9	normal healthy	1	2016	0	0.43	4.3	normal	0	15.8	normal	1	83.3	eucytic	1	28.1	euchromic	1	33.7	normal	1	5.48	neutrocytosis	2	3.61	3610	lymphocytosis	2
364	male	0	74	older adult	2	1.6	160	62.9922	60	56.882	57.5	3.11803	5.6882	23.44	underweight	0	Spondylolisthesis, degenerative	6	mild systemic disease	2	2016	0	0.13	1.3	normal	0	15	normal	1	88.1	eucytic	1	30.2	euchromic	1	34.3	normal	1	3.5	normal	1	1.66	1660	normal	1
365	male	0	46	adult	1												Disc herniation	5	mild systemic disease	2	2016	0	0.12	1.2	normal	0	14.8	normal	1	80.7	eucytic	1	26.4	euchromic	1	32.7	normal	1	2.67	normal	1	1.96	1960	normal	1
366	female	1	62	adult	1	1.6	160	62.9922	65	52.382	56	12.618	5.2382	25.39	overweight	2	Cervical disorder	0	mild systemic disease	2	2016	0	0.25	2.5	normal	0	13.5	normal	1	85.5	eucytic	1	27.7	euchromic	1	32.4	normal	1	4.4	normal	1	1.91	1910	normal	1
367	male	0	51	adult	1									22	normal	1	Complication	1	severe systemic disease	3	2016	0	0.8	8	high	1	13.2	low	0	88.5	eucytic	1	29.8	euchromic	1	33.7	normal	1	2.76	normal	1	2.68	2680	normal	1
368	male	0	69	adult	1									29	overweight	2	Stenosis	9	normal healthy	1	2016	0	0.91	9.1	high	1	15.9	normal	1	91.3	eucytic	1	31.3	euchromic	1	34.3	normal	1	4.37	normal	1	1.92	1920	normal	1
370	female	1	80	older adult	2									23	underweight	0	Spondylolisthesis, degenerative	6	severe systemic disease	3	2016	0	0.17	1.7	normal	0	10.7	low	0	75.3	microcytic	0	23.4	hypochromic	0	31	low	0	9.61	neutrocytosis	2	3.89	3890	lymphocytosis	2
371	male	0	38	younger adult	0									24	normal	1	Cervical disorder	0	mild systemic disease	2	2016	0	0.04	0.4	normal	0	16.1	normal	1	86	eucytic	1	30	euchromic	1	34.8	normal	1	4.39	normal	1	4.63	4630	lymphocytosis	2
372	male	0	57	adult	1									25.95	overweight	2	Cervical disorder	0	normal healthy	1	2016	0	0.07	0.7	normal	0	16.4	normal	1	95.4	macrocytic	2	33.1	macrochromic	2	34.7	normal	1	2.38	normal	1	3.59	3590	lymphocytosis	2
373	female	1	45	adult	1									35	obesity II	4	Disc herniation	5	mild systemic disease	2	2016	0	1.9	19	high	1	12.6	normal	1	92.9	eucytic	1	30.7	euchromic	1	33.1	normal	1	4.7	normal	1	8.09	8090	lymphocytosis	2
374	female	1	51	adult	1									31	obesity I	3	Spondylosis	8	mild systemic disease	2	2016	0	0.12	1.2	normal	0	12	normal	1	91.4	eucytic	1	29.6	euchromic	1	32.3	normal	1	2.01	normal	1	1.33	1330	normal	1
375	male	0	67	adult	1									26.35	overweight	2	Disc disease	4	mild systemic disease	2	2016	0	0.23	2.3	normal	0	13.7	normal	1	87	eucytic	1	29.1	euchromic	1	33.5	normal	1	3.76	normal	1	2.32	2320	normal	1
376	male	0	47	adult	1									25.5	overweight	2	Disc disease	4	normal healthy	1	2016	0	0.26	2.6	normal	0	14.8	normal	1	97	macrocytic	2	32.1	euchromic	1	33.1	normal	1	4.47	normal	1	2.13	2130	normal	1
377	female	1	50	adult	1	1.6	160	62.9922	70	52.382	56	17.618	5.2382	27.34	overweight	2	Spondylolisthesis, degenerative	6	mild systemic disease	2	2016	0	1.9	19	high	1	14.3	normal	1	88.4	eucytic	1	30.7	euchromic	1	34.7	normal	1	3.59	normal	1	2.34	2340	normal	1	26	260	normal	1
378	male	0	60	adult	1									25	overweight	2	Disc herniation	5	mild systemic disease	2	2016	0	1.1	11	high	1	15.4	normal	1	89.8	eucytic	1	30.7	euchromic	1	34.2	normal	1	12.84	neutrocytosis	2	2.19	2190	normal	1
379	male	0	43	adult	1									27	overweight	2	Disc herniation	5	mild systemic disease	2	2016	0	0.08	0.8	normal	0	13.9	normal	1	86.3	eucytic	1	29.2	euchromic	1	33.8	normal	1	4.86	normal	1	3.13	3130	normal	1
380	female	1	44	adult	1									19	normal	1	Cervical disorder	0	mild systemic disease	2	2016	0	0.02	0.2	normal	0	14.3	normal	1	87.7	eucytic	1	29.3	euchromic	1	33.4	normal	1	5.37	normal	1	2.29	2290	normal	1
381	female	1	47	adult	1									20	normal	1	Cervical disorder	0	normal healthy	1	2016	0	0.04	0.4	normal	0	14	normal	1	90.2	eucytic	1	30.4	euchromic	1	33.7	normal	1	3.08	normal	1	2.29	2290	normal	1
382	male	0	54	adult	1									23	normal	1	Disc herniation	5	mild systemic disease	2	2016	0	0.06	0.6	normal	0	15.9	normal	1	94.4	macrocytic	2	31.7	euchromic	1	33.6	normal	1	9.69	neutrocytosis	2	1.51	1510	normal	1
383	male	0	74	older adult	2	1.63	163	64.1733	86	59.5985	59.75	26.4015	5.95985	32.37	normal	1	Stenosis	9	mild systemic disease	2	2016	0	0.13	1.3	normal	0	13.9	normal	1	94	macrocytic	2	30.8	euchromic	1	32.7	normal	1	4.55	normal	1	9.7	9700	lymphocytosis	2
384	female	1	70	older adult	2	1.65	165	64.9607	75	56.9095	59	18.0905	5.69095	27.55	normal	1	Cervical disorder	0	severe systemic disease	3	2016	0	0.67	6.7	high	1	13.7	normal	1	87.4	eucytic	1	29.8	euchromic	1	34.1	normal	1	4.76	normal	1	1.85	1850	normal	1	25	250	normal	1
385	female	1	37	younger adult	0									27	overweight	2	Spondylolisthesis, idiopathic	7	mild systemic disease	2	2016	0	1.14	11.4	high	1	12.2	normal	1	84.7	eucytic	1	27.9	euchromic	1	32.9	normal	1	3.34	normal	1	2.19	2190	normal	1
386	female	1	51	adult	1									33	obesity I	3	Complication	1	mild systemic disease	2	2016	0	0.44	4.4	normal	0	14.5	normal	1	89.1	eucytic	1	29.3	euchromic	1	32.9	normal	1	4.43	normal	1	2.33	2330	normal	1
387	female	1	54	adult	1	1.58	158	62.2048	70	50.5709	54.8	19.4291	5.05709	28.04	overweight	2	Spondylolisthesis, degenerative	6	mild systemic disease	2	2016	0	0.25	2.5	normal	0	13.5	normal	1	90.1	eucytic	1	29.6	euchromic	1	32.8	normal	1	4.33	normal	1	3.75	3750	lymphocytosis	2	35	350	normal	1
388	male	0	62	adult	1	1.78	178	70.0788	73	73.1812	71	-0.181189	7.31812	23.04	normal	1	Deformity, degenerative	2	normal healthy	1	2016	0	0.02	0.2	normal	0	15.1	normal	1	91.1	eucytic	1	31.3	euchromic	1	34.3	normal	1	4.46	normal	1	1.93	1930	normal	1	34	340	normal	1
389	male	0	48	adult	1									23.62	normal	1	Disc herniation	5	mild systemic disease	2	2016	0	0.27	2.7	normal	0	15.2	normal	1	81.2	eucytic	1	28.3	euchromic	1	34.9	normal	1	3.1	normal	1	2.29	2290	normal	1
391	female	1	74	older adult	2									22	underweight	0	Cervical disorder	0	mild systemic disease	2	2016	0	0.06	0.6	normal	0	13.6	normal	1	89.8	eucytic	1	28.8	euchromic	1	32.1	low	0	5.11	normal	1	2.51	2510	normal	1	26	260	normal	1
392	male	0	47	adult	1	1.79	179	70.4725	60	74.0867	71.75	-14.0867	7.40867	18.73	normal	1	Disc disease	4	mild systemic disease	2	2016	0	0.05	0.5	normal	0	15.9	normal	1	88.5	eucytic	1	29.9	euchromic	1	33.8	normal	1	3.6	normal	1	2.03	2030	normal	1
393	male	0	22	younger adult	0									21.5	normal	1	Disc herniation	5	normal healthy	1	2016	0	0.03	0.3	normal	0	15.7	normal	1	88.2	eucytic	1	31.3	euchromic	1	35.4	normal	1	2.99	normal	1	2.74	2740	normal	1
395	female	1	65	adult	1									21.08	normal	1	Deformity, degenerative	2	normal healthy	1	2016	0	0.06	0.6	normal	0	13.2	normal	1	98.3	macrocytic	2	32.8	macrochromic	2	33.3	normal	1	2.84	normal	1	1.61	1610	normal	1
397	female	1	45	adult	1	1.6	160	62.9922	60	52.382	56	7.61803	5.2382	23.44	normal	1	Disc disease	4	mild systemic disease	2	2016	0	0.04	0.4	normal	0	13.2	normal	1	90.6	eucytic	1	29.7	euchromic	1	32.8	normal	1	3.26	normal	1	2.04	2040	normal	1	22	220	low	0
399	male	0	74	older adult	2									26.6	normal	1	Stenosis	9	mild systemic disease	2	2016	0	0.1	1	normal	0	14.6	normal	1	94.2	macrocytic	2	31.5	euchromic	1	33.5	normal	1	3.32	normal	1	3.28	3280	normal	1
400	female	1	51	adult	1									29	overweight	2	Disc disease	4	severe systemic disease	3	2016	0	0.19	1.9	normal	0	11.1	low	0	92.1	eucytic	1	30.2	euchromic	1	32.7	normal	1	7.68	neutrocytosis	2	3.53	3530	normal	1
401	male	0	52	adult	1									28	overweight	2	Spondylosis	8	mild systemic disease	2	2016	0	0.19	1.9	normal	0	15.4	normal	1	89.3	eucytic	1	30	euchromic	1	33.6	normal	1	4.83	normal	1	2.11	2110	normal	1
402	male	0	35	younger adult	0	1.77	177	69.6851	85	72.2757	70.25	12.7243	7.22757	27.13	overweight	2	Disc herniation	5	mild systemic disease	2	2016	0	0.06	0.6	normal	0	15.6	normal	1	92.3	macrocytic	2	31.6	euchromic	1	34.3	normal	1	4.7	normal	1	2.1	2100	normal	1	33	330	normal	1
403	male	0	79	older adult	2									26	normal	1	Stenosis	9	mild systemic disease	2	2016	0	0.07	0.7	normal	0	12.1	low	0	85.3	eucytic	1	27.9	euchromic	1	32.7	normal	1	6	neutrocytosis	2	1.87	1870	normal	1
404	female	1	72	older adult	2	1.5	150	59.0551	62	43.3268	50	18.6732	4.33268	27.56	normal	1	Spondylolisthesis, degenerative	6	mild systemic disease	2	2016	0	0.18	1.8	normal	0	14	normal	1	89.2	eucytic	1	29.6	euchromic	1	33.2	normal	1	1.88	normal	1	2.07	2070	normal	1
405	male	0	73	older adult	2									24	underweight	0	Deformity, degenerative	2	mild systemic disease	2	2016	0	0.08	0.8	normal	0	13.7	normal	1	95.9	macrocytic	2	33.3	macrochromic	2	34.8	normal	1	3.05	normal	1	1.03	1030	lymphopenia	0
406	female	1	70	older adult	2	1.62	162	63.7796	59	54.193	57.2	4.80701	5.4193	22.48	underweight	0	Disc disease	4	mild systemic disease	2	2016	0	0.53	5.3	high	1	13.5	normal	1	88	eucytic	1	28.8	euchromic	1	32.8	normal	1	5.62	normal	1	3.33	3330	normal	1	29	290	normal	1
407	female	1	74	older adult	2									23	underweight	0	Deformity, degenerative	2	mild systemic disease	2	2016	0	0.29	2.9	normal	0	12.1	normal	1	84.7	eucytic	1	27.2	euchromic	1	32.1	low	0	4.66	normal	1	1.39	1390	normal	1
408	female	1	73	older adult	2									27	normal	1	Spondylolisthesis, degenerative	6	severe systemic disease	3	2016	0	1.13	11.3	high	1	13	normal	1	92.4	eucytic	1	29	euchromic	1	31.4	low	0	5.69	normal	1	3.48	3480	normal	1
409	female	1	69	adult	1									28	overweight	2	Cervical disorder	0	mild systemic disease	2	2016	0	0.22	2.2	normal	0	13.1	normal	1	91.3	eucytic	1	29.2	euchromic	1	32	low	0	3.37	normal	1	2.24	2240	normal	1	20	200	low	0
411	female	1	32	younger adult	0									20	normal	1	Spondylolisthesis, idiopathic	7	mild systemic disease	2	2016	0	0.08	0.8	normal	0	14.2	normal	1	93.3	eucytic	1	30.8	euchromic	1	33	normal	1	5.44	normal	1	1.82	1820	normal	1	22	220	low	0
412	female	1	29	younger adult	0												Deformity, idiopathic	3	normal healthy	1	2016	0	0.08	0.8	normal	0	12.1	normal	1	87.6	eucytic	1	28.3	euchromic	1	32.3	normal	1	3.29	normal	1	1.9	1900	normal	1
413	female	1	75	older adult	2									26	normal	1	Stenosis	9	mild systemic disease	2	2016	0	0.53	5.3	high	1	12.2	normal	1	84.3	eucytic	1	27.8	euchromic	1	33	normal	1	5.56	normal	1	2.8	2800	normal	1	30	300	normal	1
414	female	1	66	adult	1												Deformity, degenerative	2	severe systemic disease	3	2016	0	0.12	1.2	normal	0	13.7	normal	1	90.8	eucytic	1	30	euchromic	1	33.1	normal	1	4.5	normal	1	1.71	1710	normal	1
416	female	1	65	adult	1	1.5	150	59.0551	77	43.3268	50	33.6732	4.33268	34.22	obesity I	3	Disc herniation	5	mild systemic disease	2	2016	0	0.23	2.3	normal	0	14.6	normal	1	95.6	macrocytic	2	30.8	euchromic	1	32.2	normal	1	3.62	normal	1	2.81	2810	normal	1	24	240	normal	1
417	female	1	74	older adult	2									29	normal	1	Spondylolisthesis, degenerative	6	mild systemic disease	2	2016	0	0.21	2.1	normal	0	15.3	normal	1	94.3	eucytic	1	29.8	euchromic	1	31.6	low	0	4.96	normal	1	2.65	2650	normal	1
419	male	0	54	adult	1									24	normal	1	Cervical disorder	0	mild systemic disease	2	2016	0	0.05	0.5	normal	0	15.2	normal	1	86.4	eucytic	1	29.2	euchromic	1	33.8	normal	1	4.22	normal	1	1.53	1530	normal	1
420	male	0	70	older adult	2	1.75	175	68.8977	80	70.4647	68.75	9.53535	7.04647	26.12	normal	1	Stenosis	9	mild systemic disease	2	2016	0	0.22	2.2	normal	0	14.2	normal	1	93	macrocytic	2	30	euchromic	1	32.3	normal	1	4.56	normal	1	2.14	2140	normal	1	28	280	normal	1
421	female	1	65	adult	1									23	normal	1	Stenosis	9	mild systemic disease	2	2016	0	0.16	1.6	normal	0	13.1	normal	1	92.8	eucytic	1	30.3	euchromic	1	32.7	normal	1	2.75	normal	1	2.7	2700	normal	1
422	male	0	67	adult	1									32	obesity I	3	Stenosis	9	severe systemic disease	3	2016	0	0.88	8.8	high	1	14.7	normal	1	84.8	eucytic	1	28.3	euchromic	1	33.3	normal	1	9.02	neutrocytosis	2	1.3	1300	lymphopenia	0
423	female	1	50	adult	1									42	obesity III	5	Spondylolisthesis, degenerative	6	severe systemic disease	3	2016	0	0.38	3.8	normal	0	15.3	normal	1	88.4	eucytic	1	30	euchromic	1	33.9	normal	1	7.49	neutrocytosis	2	2.7	2700	normal	1	25	250	normal	1
424	male	0	49	adult	1	1.8	180	70.8662	80	74.9922	72.5	5.00779	7.49922	24.69	normal	1	Disc disease	4	mild systemic disease	2	2016	0	0.04	0.4	normal	0	15.6	normal	1	85	eucytic	1	28.3	euchromic	1	33.3	normal	1	3.38	normal	1	2.56	2560	normal	1
425	female	1	55	adult	1	1.6	160	62.9922	83	52.382	56	30.618	5.2382	32.42	obesity I	3	Disc disease	4	mild systemic disease	2	2016	0	0.91	9.1	high	1	13.8	normal	1	88.2	eucytic	1	30.1	euchromic	1	34.2	normal	1	2.9	normal	1	1.88	1880	normal	1	26	260	normal	1
427	female	1	64	adult	1									29	overweight	2	Stenosis	9	severe systemic disease	3	2016	0	1.64	16.4	high	1	12	normal	1	91.6	eucytic	1	31.3	euchromic	1	34.2	normal	1	4.08	normal	1	1.6	1600	normal	1
428	male	0	59	adult	1									39	obesity II	4	Cervical disorder	0	severe systemic disease	3	2016	0	0.59	5.9	high	1	12.4	low	0	87.2	eucytic	1	28.9	euchromic	1	33.2	normal	1	9.06	neutrocytosis	2	2.22	2220	normal	1
429	male	0	73	older adult	2									24	underweight	0	Cervical disorder	0	mild systemic disease	2	2016	0	0.36	3.6	normal	0	15.8	normal	1	89.1	eucytic	1	29.7	euchromic	1	33.3	normal	1	3.93	normal	1	3.31	3310	normal	1	28	280	normal	1
430	male	0	67	adult	1	1.86	186	73.2284	99	80.4253	77	18.5747	8.04253	28.62	overweight	2	Disc disease	4	mild systemic disease	2	2016	0	0.42	4.2	normal	0	15.7	normal	1	95.1	macrocytic	2	32	euchromic	1	33.7	normal	1	4.12	normal	1	2.67	2670	normal	1	34	340	normal	1
431	male	0	75	older adult	2									23.37	underweight	0	Spondylolisthesis, degenerative	6	mild systemic disease	2	2016	0	0.07	0.7	normal	0	12.7	low	0	91.5	eucytic	1	30.1	euchromic	1	32.9	normal	1	2.65	normal	1	1.09	1090	lymphopenia	0
432	male	0	40	adult	1	1.8	180	70.8662	87	74.9922	72.5	12.0078	7.49922	26.85	overweight	2	Disc herniation	5	normal healthy	1	2016	0	0.25	2.5	normal	0	15.9	normal	1	87.3	eucytic	1	30.6	euchromic	1	35.1	normal	1	5.68	neutrocytosis	2	2.69	2690	normal	1
433	male	0	72	older adult	2									25.25	normal	1	Spondylolisthesis, degenerative	6	mild systemic disease	2	2016	0	0.4	4	normal	0	14.7	normal	1	92.5	macrocytic	2	29.9	euchromic	1	32.3	normal	1	3.74	normal	1	1.57	1570	normal	1	27	270	normal	1
434	female	1	44	adult	1									25	overweight	2	Disc disease	4	normal healthy	1	2016	0	0.08	0.8	normal	0	11.8	normal	1	88.9	eucytic	1	27.9	euchromic	1	31.4	low	0	3.22	normal	1	3.97	3970	lymphocytosis	2	26	260	normal	1
436	male	0	63	adult	1									23	normal	1	Disc herniation	5	normal healthy	1	2016	0	0.32	3.2	normal	0	13.8	normal	1	90.3	eucytic	1	29.7	euchromic	1	32.9	normal	1	3.25	normal	1	1.63	1630	normal	1
437	female	1	33	younger adult	0									21	normal	1	Disc herniation	5	mild systemic disease	2	2016	0	0.11	1.1	normal	0	13.6	normal	1	78.1	microcytic	0	25	hypochromic	0	32.1	low	0	4.54	normal	1	2.53	2530	normal	1
438	male	0	47	adult	1	1.8	180	70.8662	78	74.9922	72.5	3.00779	7.49922	24.07	normal	1	Disc herniation	5	normal healthy	1	2016	0	0.05	0.5	normal	0	14.1	normal	1	87.9	eucytic	1	29	euchromic	1	33	normal	1	4.62	normal	1	2.3	2300	normal	1
439	male	0	60	adult	1									21	normal	1	Disc disease	4	mild systemic disease	2	2016	0	0.69	6.9	high	1	14.9	normal	1	95.9	macrocytic	2	32	euchromic	1	33.4	normal	1	6.83	neutrocytosis	2	2.18	2180	normal	1
440	male	0	18	younger adult	0									20	normal	1	Deformity, idiopathic	3	normal healthy	1	2016	0	0.05	0.5	normal	0	17.4	normal	1	81.6	eucytic	1	29	euchromic	1	35.6	normal	1	4.03	normal	1	2.72	2720	normal	1	33	330	normal	1
441	female	1	66	adult	1									27.2	overweight	2	Disc disease	4	mild systemic disease	2	2016	0	0.1	1	normal	0	13.1	normal	1	92.3	eucytic	1	29.8	euchromic	1	32.3	normal	1	5.11	normal	1	3.3	3300	normal	1
442	female	1	52	adult	1									26	overweight	2	Deformity, idiopathic	3	mild systemic disease	2	2016	0	0.23	2.3	normal	0	13.2	normal	1	87.3	eucytic	1	29.5	euchromic	1	33.8	normal	1	3.14	normal	1	2.96	2960	normal	1
443	female	1	53	adult	1									21	normal	1	Cervical disorder	0	normal healthy	1	2016	0	2.37	23.7	high	1	12.5	normal	1	89.5	eucytic	1	29.1	euchromic	1	32.6	normal	1	3.59	normal	1	2.57	2570	normal	1
445	male	0	46	adult	1									19	normal	1	Complication	1	mild systemic disease	2	2016	0	0.09	0.9	normal	0	15.5	normal	1	92.6	macrocytic	2	31.8	euchromic	1	34.3	normal	1	5.39	neutrocytosis	2	1.27	1270	lymphopenia	0
446	male	0	73	older adult	2	1.79	179	70.4725	112	74.0867	71.75	37.9133	7.40867	34.96	normal	1	Stenosis	9	severe systemic disease	3	2016	0	0.59	5.9	high	1	13.6	low	0	93.9	macrocytic	2	30.6	euchromic	1	32.5	normal	1	5.47	neutrocytosis	2	2.15	2150	normal	1	38	380	normal	1
447	male	0	43	adult	1												Spondylolisthesis, idiopathic	7	mild systemic disease	2	2016	0	0.29	2.9	normal	0	14.8	normal	1	87.8	eucytic	1	29.6	euchromic	1	33.7	normal	1	3.76	normal	1	2.18	2180	normal	1
448	male	0	66	adult	1												Disc disease	4	mild systemic disease	2	2016	0	0.29	2.9	normal	0	15.8	normal	1	87.8	eucytic	1	30.1	euchromic	1	34.3	normal	1	5.68	neutrocytosis	2	3.18	3180	normal	1
449	male	0	57	adult	1									25	overweight	2	Disc disease	4	mild systemic disease	2	2016	0	0.21	2.1	normal	0	15.3	normal	1	105.6	macrocytic	2	34	macrochromic	2	32.2	low	0	7.71	neutrocytosis	2	1.17	1170	lymphopenia	0	38	380	normal	1
450	female	1	43	adult	1									28.65	overweight	2	Disc disease	4	normal healthy	1	2016	0	0.07	0.7	normal	0	14.3	normal	1	89.2	eucytic	1	29.6	euchromic	1	33.2	normal	1	4.11	normal	1	2.42	2420	normal	1
451	male	0	37	younger adult	0	1.7	170	66.9292	78	65.9371	65	12.0629	6.59371	26.99	overweight	2	Disc disease	4	normal healthy	1	2016	0	0.11	1.1	normal	0	15.2	normal	1	83.1	eucytic	1	28.6	euchromic	1	34.5	normal	1	4.55	normal	1	1.74	1740	normal	1	34	340	normal	1
452	female	1	80	older adult	2									26.56	normal	1	Disc herniation	5	mild systemic disease	2	2016	0	0.34	3.4	normal	0	14.1	normal	1	68.2	microcytic	0	21.8	hypochromic	0	32	low	0	5.93	normal	1	2.78	2780	normal	1	27	270	normal	1
453	male	0	39	younger adult	0									32	obesity I	3	Disc herniation	5	normal healthy	1	2016	0	0.26	2.6	normal	0	14.3	normal	1	86.2	eucytic	1	28.7	euchromic	1	33.3	normal	1	4.19	normal	1	1.86	1860	normal	1
454	male	0	67	adult	1									28	overweight	2	Cervical disorder	0	mild systemic disease	2	2016	0	0.16	1.6	normal	0	14.9	normal	1	95.4	macrocytic	2	32.4	macrochromic	2	33.9	normal	1	5.2	normal	1	1.85	1850	normal	1
455	female	1	44	adult	1									22.3	normal	1	Disc herniation	5	mild systemic disease	2	2016	0	0.1	1	normal	0	13.6	normal	1	85.1	eucytic	1	28.1	euchromic	1	33	normal	1	4.04	normal	1	1.92	1920	normal	1
456	female	1	46	adult	1	1.64	164	64.567	65	56.004	58.4	8.99598	5.6004	24.17	normal	1	Disc disease	4	normal healthy	1	2016	0	0.14	1.4	normal	0	15.7	normal	1	105.6	macrocytic	2	36.8	macrochromic	2	34.8	normal	1	6.46	neutrocytosis	2	1.46	1460	normal	1	32	320	normal	1
457	male	0	75	older adult	2									22	underweight	0	Cervical disorder	0	severe systemic disease	3	2016	0	0.23	2.3	normal	0	11.6	low	0	94.5	macrocytic	2	30.5	euchromic	1	32.3	normal	1	1.12	neutropenia	0	0.97	970	lymphopenia	0
458	male	0	55	adult	1									29	overweight	2	Disc herniation	5	normal healthy	1	2016	0	0.04	0.4	normal	0	15	normal	1	86.5	eucytic	1	29.8	euchromic	1	34.4	normal	1	3.96	normal	1	1.9	1900	normal	1	26	260	normal	1
459	male	0	35	younger adult	0									24.42	normal	1	Cervical disorder	0	normal healthy	1	2016	0	0.01	0.1	normal	0	13.8	normal	1	88.7	eucytic	1	29.9	euchromic	1	33.7	normal	1	1.49	neutropenia	0	2.12	2120	normal	1	24	240	normal	1
460	female	1	34	younger adult	0									28	overweight	2	Disc herniation	5	normal healthy	1	2016	0	0.15	1.5	normal	0	13.1	normal	1	90.7	eucytic	1	29.8	euchromic	1	32.8	normal	1	4.55	normal	1	3.11	3110	normal	1
462	female	1	40	adult	1									23	normal	1	Disc disease	4	normal healthy	1	2016	0	0.11	1.1	normal	0	12.7	normal	1	82.9	eucytic	1	26.2	euchromic	1	31.6	low	0	4.68	normal	1	1.72	1720	normal	1
464	female	1	49	adult	1									20	normal	1	Spondylosis	8	mild systemic disease	2	2016	0	0.03	0.3	normal	0	13.2	normal	1	81.3	eucytic	1	26.8	euchromic	1	32.9	normal	1	2.85	normal	1	2.3	2300	normal	1
467	female	1	37	younger adult	0									25	overweight	2	Spondylolisthesis, idiopathic	7	mild systemic disease	2	2016	0	0.02	0.2	normal	0	13.6	normal	1	92.9	eucytic	1	31.1	euchromic	1	33.5	normal	1	2.52	normal	1	2.14	2140	normal	1
468	male	0	54	adult	1									34.29	obesity I	3	Disc disease	4	mild systemic disease	2	2016	0	0.06	0.6	normal	0	17.1	normal	1	94.1	macrocytic	2	33.7	macrochromic	2	35.8	normal	1	3.8	normal	1	2.05	2050	normal	1
469	male	0	60	adult	1	1.6	160	62.9922	80	56.882	57.5	23.118	5.6882	31.25	obesity I	3	Spondylolisthesis, degenerative	6	mild systemic disease	2	2016	0	0.18	1.8	normal	0	16.7	normal	1	90	eucytic	1	31.6	euchromic	1	35.1	normal	1	6.03	neutrocytosis	2	2.73	2730	normal	1
470	male	0	56	adult	1									23	normal	1	Disc herniation	5	mild systemic disease	2	2016	0	0.17	1.7	normal	0	13.3	low	0	83.9	eucytic	1	27.9	euchromic	1	33.3	normal	1	4.97	normal	1	2.49	2490	normal	1	28	280	normal	1
471	female	1	88	older adult	2									22	underweight	0	Stenosis	9	severe systemic disease	3	2016	0	0.15	1.5	normal	0	13.3	normal	1	89.5	eucytic	1	29.2	euchromic	1	32.7	normal	1	3.39	normal	1	2.35	2350	normal	1
472	female	1	19	younger adult	0												Spondylolisthesis, idiopathic	7	mild systemic disease	2	2016	0	0.06	0.6	normal	0	14.3	normal	1	84.6	eucytic	1	29	euchromic	1	34.3	normal	1	8.14	neutrocytosis	2	2.62	2620	normal	1
473	female	1	68	adult	1												Complication	1	mild systemic disease	2	2016	0	0.03	0.3	normal	0	13.2	normal	1	92.5	eucytic	1	30.8	euchromic	1	33.2	normal	1	2.36	normal	1	2.07	2070	normal	1
474	male	0	49	adult	1									28	overweight	2	Disc disease	4	mild systemic disease	2	2016	0	0.17	1.7	normal	0	16.6	normal	1	86.9	eucytic	1	31.1	euchromic	1	35.8	normal	1	4.56	normal	1	2.49	2490	normal	1
475	female	1	73	older adult	2									26	normal	1	Disc disease	4	mild systemic disease	2	2016	0	0.17	1.7	normal	0	13	normal	1	91.3	eucytic	1	29.9	euchromic	1	32.7	normal	1	3.85	normal	1	1.62	1620	normal	1
476	male	0	54	adult	1									24	normal	1	Disc disease	4	severe systemic disease	3	2016	0	0.1	1	normal	0	16.8	normal	1	89.2	eucytic	1	30.7	euchromic	1	34.4	normal	1	6.01	neutrocytosis	2	6.43	6430	lymphocytosis	2
477	male	0	39	younger adult	0									28	overweight	2	Disc disease	4	normal healthy	1	2016	0	0.97	9.7	high	1	13.9	normal	1	86.8	eucytic	1	29.5	euchromic	1	34	normal	1	5.24	normal	1	1.81	1810	normal	1
478	male	0	55	adult	1	1.9	190	74.8032	100	84.0473	80	15.9527	8.40473	27.7	overweight	2	Disc herniation	5	mild systemic disease	2	2016	0	0.17	1.7	normal	0	16.2	normal	1	84.9	eucytic	1	28.8	euchromic	1	34	normal	1	7.25	neutrocytosis	2	2.28	2280	normal	1	34	340	normal	1
480	female	1	55	adult	1												Disc herniation	5	mild systemic disease	2	2016	0	0.85	8.5	high	1	12.1	normal	1	92.5	eucytic	1	29.1	euchromic	1	31.4	low	0	5.63	normal	1	2.3	2300	normal	1	27	270	normal	1
481	male	0	50	adult	1									27.14	overweight	2	Disc herniation	5	normal healthy	1	2016	0	2.72	27.2	high	1	15	normal	1	89.6	eucytic	1	31.3	euchromic	1	35	normal	1	4.22	normal	1	2.48	2480	normal	1
483	male	0	70	older adult	2									28	normal	1	Disc disease	4	mild systemic disease	2	2016	0	0.09	0.9	normal	0	13.2	low	0	84.6	eucytic	1	27.6	euchromic	1	32.6	normal	1	2.67	normal	1	2.1	2100	normal	1
484	male	0	54	adult	1									26.73	overweight	2	Disc herniation	5	mild systemic disease	2	2016	0	0.08	0.8	normal	0	15.9	normal	1	80	eucytic	1	29	euchromic	1	36.2	normal	1	4.35	normal	1	2.25	2250	normal	1
485	male	0	36	younger adult	0									23.15	normal	1	Disc disease	4	normal healthy	1	2016	0	0.07	0.7	normal	0	15.5	normal	1	86.1	eucytic	1	30	euchromic	1	34.8	normal	1	3.07	normal	1	3.46	3460	normal	1
486	female	1	79	older adult	2												Stenosis	9	mild systemic disease	2	2016	0	1.49	14.9	high	1	13.8	normal	1	95.9	macrocytic	2	31.8	euchromic	1	33.2	normal	1	8.1	neutrocytosis	2	2.01	2010	normal	1
487	female	1	52	adult	1	1.6	160	62.9922	65	52.382	56	12.618	5.2382	25.39	overweight	2	Disc disease	4	normal healthy	1	2016	0	0.13	1.3	normal	0	12.9	normal	1	91.9	eucytic	1	29.9	euchromic	1	32.6	normal	1	3.96	normal	1	1.49	1490	normal	1	25	250	normal	1
488	female	1	43	adult	1	1.65	165	64.9607	75	56.9095	59	18.0905	5.69095	27.55	overweight	2	Disc disease	4	mild systemic disease	2	2016	0	0.25	2.5	normal	0	12.8	normal	1	87.5	eucytic	1	29.2	euchromic	1	33.3	normal	1	7.18	neutrocytosis	2	3.37	3370	normal	1	32	320	normal	1
489	female	1	69	adult	1												Complication	1	mild systemic disease	2	2016	0	1.92	19.2	high	1	14.6	normal	1	90.1	eucytic	1	30.2	euchromic	1	33.5	normal	1	2.35	normal	1	1.49	1490	normal	1	26	260	normal	1
490	male	0	52	adult	1												Disc disease	4	mild systemic disease	2	2016	0	0.32	3.2	normal	0	17.6	high	2	91	eucytic	1	32.5	macrochromic	2	35.7	normal	1	5.07	normal	1	1.87	1870	normal	1
491	male	0	71	older adult	2									27	normal	1	Disc disease	4	mild systemic disease	2	2016	0	0.55	5.5	high	1	13.8	normal	1	103.8	macrocytic	2	34.9	macrochromic	2	33.7	normal	1	3.29	normal	1	3.53	3530	normal	1
495	female	1	19	younger adult	0									20	normal	1	Disc herniation	5	mild systemic disease	2	2016	0	0.09	0.9	normal	0	11.2	normal	1	64.5	microcytic	0	21.2	hypochromic	0	32.8	normal	1	4.25	normal	1	1.81	1810	normal	1	24	240	normal	1
496	female	1	26	younger adult	0									27	overweight	2	Cervical disorder	0	normal healthy	1	2016	0	0.06	0.6	normal	0	13.8	normal	1	80.3	eucytic	1	27.8	euchromic	1	34.6	normal	1	3.47	normal	1	3.39	3390	normal	1
497	female	1	33	younger adult	0									21	normal	1	Complication	1	mild systemic disease	2	2016	0	0.03	0.3	normal	0	13.7	normal	1	93.7	eucytic	1	31	euchromic	1	33.1	normal	1	3.29	normal	1	2.2	2200	normal	1
498	male	0	36	younger adult	0	1.72	172	67.7166	79	67.7481	66.5	11.2519	6.77481	26.7	overweight	2	Disc disease	4	mild systemic disease	2	2016	0	0.19	1.9	normal	0	14.1	normal	1	82.7	eucytic	1	28.4	euchromic	1	34.4	normal	1	2.45	normal	1	1.95	1950	normal	1	28	280	normal	1
499	male	0	37	younger adult	0									20.9	normal	1	Disc herniation	5	normal healthy	1	2016	0	0.18	1.8	normal	0	16.2	normal	1	83.8	eucytic	1	27.8	euchromic	1	33.2	normal	1	4.87	normal	1	1.78	1780	normal	1	31	310	normal	1
500	male	0	38	younger adult	0									25	overweight	2	Spondylosis	8	mild systemic disease	2	2016	0	0.17	1.7	normal	0	17	normal	1	87.1	eucytic	1	30	euchromic	1	34.4	normal	1	3.86	normal	1	2.86	2860	normal	1	35	350	normal	1
501	female	1	40	adult	1												Deformity, idiopathic	3	mild systemic disease	2	2016	0	0.07	0.7	normal	0	13.8	normal	1	90.4	eucytic	1	30.3	euchromic	1	33.5	normal	1	3.32	normal	1	2.29	2290	normal	1
503	female	1	40	adult	1									21.26	normal	1	Cervical disorder	0	normal healthy	1	2016	0	0.03	0.3	normal	0	14.4	normal	1	91.7	eucytic	1	29.9	euchromic	1	32.7	normal	1	5.57	normal	1	3.26	3260	normal	1	24	240	normal	1
504	male	0	41	adult	1	1.7	170	66.9292	79	65.9371	65	13.0629	6.59371	27.34	overweight	2	Spondylolisthesis, idiopathic	7	mild systemic disease	2	2016	0	0.17	1.7	normal	0	15.7	normal	1	86.9	eucytic	1	29.3	euchromic	1	33.7	normal	1	2.39	normal	1	2.17	2170	normal	1
505	male	0	42	adult	1									30	obesity I	3	Disc herniation	5	mild systemic disease	2	2016	0	1.78	17.8	high	1	16.7	normal	1	89.6	eucytic	1	30.6	euchromic	1	34.2	normal	1	10.9	neutrocytosis	2	3.28	3280	normal	1
506	male	0	44	adult	1									26	overweight	2	Disc herniation	5	normal healthy	1	2016	0	0.08	0.8	normal	0	15.4	normal	1	86.3	eucytic	1	29.6	euchromic	1	34.3	normal	1	4.27	normal	1	2.34	2340	normal	1
507	female	1	46	adult	1									36	obesity II	4	Spondylolisthesis, idiopathic	7	mild systemic disease	2	2016	0	0.66	6.6	high	1	12.3	normal	1	78.9	microcytic	0	25.7	euchromic	1	32.5	normal	1	5.11	normal	1	2.47	2470	normal	1
508	female	1	46	adult	1	1.65	165	64.9607	64	56.9095	59	7.09047	5.69095	23.51	normal	1	Disc disease	4	mild systemic disease	2	2016	0	0.05	0.5	normal	0	12.6	normal	1	88.6	eucytic	1	28.2	euchromic	1	31.8	low	0	2.21	normal	1	1.38	1380	normal	1	22	220	low	0
509	male	0	47	adult	1									25	overweight	2	Disc herniation	5	mild systemic disease	2	2016	0	0.18	1.8	normal	0	16	normal	1	89.2	eucytic	1	30.9	euchromic	1	34.6	normal	1	6.15	neutrocytosis	2	2.9	2900	normal	1	26	260	normal	1
510	female	1	48	adult	1	1.73	173	68.1103	65	64.1536	63.8	0.846372	6.41536	21.72	normal	1	Disc disease	4	mild systemic disease	2	2016	0	0.37	3.7	normal	0	13.3	normal	1	95.8	macrocytic	2	30.7	euchromic	1	32	low	0	6.38	neutrocytosis	2	2.36	2360	normal	1	23	230	normal	1
511	male	0	48	adult	1									24	normal	1	Cervical disorder	0	mild systemic disease	2	2016	0	0.06	0.6	normal	0	15.2	normal	1	90.2	eucytic	1	31.1	euchromic	1	34.5	normal	1	4.14	normal	1	3.43	3430	normal	1
512	female	1	49	adult	1									26.22	overweight	2	Spondylolisthesis, idiopathic	7	normal healthy	1	2016	0	1.56	15.6	high	1	12.8	normal	1	83.4	eucytic	1	26.9	euchromic	1	32.3	normal	1	5.6	normal	1	2.26	2260	normal	1	26	260	normal	1
513	female	1	50	adult	1									26.95	overweight	2	Spondylolisthesis, degenerative	6	mild systemic disease	2	2016	0	0.11	1.1	normal	0	12.8	normal	1	90	eucytic	1	29	euchromic	1	32.2	normal	1	2.53	normal	1	2.84	2840	normal	1	25	250	normal	1
514	male	0	50	adult	1												Disc herniation	5	mild systemic disease	2	2016	0	0.45	4.5	normal	0	14.8	normal	1	84.2	eucytic	1	28.9	euchromic	1	34.3	normal	1	3.92	normal	1	1.87	1870	normal	1
515	female	1	49	adult	1									25	overweight	2	Disc disease	4	mild systemic disease	2	2016	0	0.48	4.8	normal	0	12.8	normal	1	89.9	eucytic	1	29.3	euchromic	1	32.6	normal	1	3.41	normal	1	1.4	1400	normal	1
516	male	0	51	adult	1									31	obesity I	3	Disc disease	4	severe systemic disease	3	2016	0	0.21	2.1	normal	0	15.2	normal	1	89.1	eucytic	1	31.3	euchromic	1	35.2	normal	1	4.68	normal	1	2.62	2620	normal	1
517	male	0	51	adult	1									30.4	obesity I	3	Disc herniation	5	normal healthy	1	2016	0	0.6	6	high	1	14.8	normal	1	84.9	eucytic	1	27.9	euchromic	1	32.9	normal	1	4.51	normal	1	1.49	1490	normal	1	24	240	normal	1
518	female	1	52	adult	1	1.6	160	62.9922	60	52.382	56	7.61803	5.2382	23.44	normal	1	Disc disease	4	normal healthy	1	2016	0	0.04	0.4	normal	0	14.3	normal	1	95.6	macrocytic	2	31.3	euchromic	1	32.7	normal	1	2.02	normal	1	2.05	2050	normal	1	31	310	normal	1
519	female	1	52	adult	1									20	normal	1	Deformity, degenerative	2	mild systemic disease	2	2016	0	0.01	0.1	normal	0	13.6	normal	1	97.2	macrocytic	2	34.3	macrochromic	2	35.2	normal	1	1.67	normal	1	2.13	2130	normal	1
520	male	0	53	adult	1	1.83	183	72.0473	85	77.7088	74.75	7.29125	7.77088	25.38	overweight	2	Disc herniation	5	mild systemic disease	2	2016	0	0.14	1.4	normal	0	14.9	normal	1	83.7	eucytic	1	28.6	euchromic	1	34.2	normal	1	4.68	normal	1	3.36	3360	normal	1	39	390	normal	1
521	male	0	54	adult	1												Cervical disorder	0	severe systemic disease	3	2016	0	0.07	0.7	normal	0	16.4	normal	1	89.3	eucytic	1	30.9	euchromic	1	34.6	normal	1	2.91	normal	1	3.15	3150	normal	1
522	male	0	55	adult	1	1.73	173	68.1103	65	68.6536	67.25	-3.65363	6.86536	21.72	normal	1	Spondylolisthesis, degenerative	6	normal healthy	1	2016	0	0.08	0.8	normal	0	15.7	normal	1	88.1	eucytic	1	30.6	euchromic	1	34.7	normal	1	3.42	normal	1	1.6	1600	normal	1	30	300	normal	1
523	female	1	55	adult	1									22	normal	1	Deformity, degenerative	2	severe systemic disease	3	2016	0	0.03	0.3	normal	0	13.1	normal	1	89.2	eucytic	1	30.2	euchromic	1	33.9	normal	1	3.62	normal	1	1.42	1420	normal	1	35	350	normal	1
524	female	1	56	adult	1	1.64	164	64.567	45	56.004	58.4	-11.004	5.6004	16.73	underweight	0	Disc disease	4	mild systemic disease	2	2016	0	0.05	0.5	normal	0	14	normal	1	97.8	macrocytic	2	31.3	euchromic	1	32	low	0	2.41	normal	1	2.59	2590	normal	1	25	250	normal	1
525	male	0	57	adult	1									26	overweight	2	Cervical disorder	0	severe systemic disease	3	2016	0	0.14	1.4	normal	0	14.9	normal	1	88.9	eucytic	1	30	euchromic	1	33.8	normal	1	4.33	normal	1	3.15	3150	normal	1
526	female	1	58	adult	1									22	normal	1	Spondylosis	8	normal healthy	1	2016	0	0.11	1.1	normal	0	13.3	normal	1	88.8	eucytic	1	29.8	euchromic	1	33.5	normal	1	2.28	normal	1	2.57	2570	normal	1
527	female	1	58	adult	1									23	normal	1	Stenosis	9	normal healthy	1	2016	0	0.27	2.7	normal	0	13.5	normal	1	94.8	eucytic	1	30.7	euchromic	1	32.4	normal	1	4.4	normal	1	2.21	2210	normal	1	33	330	normal	1
528	female	1	58	adult	1	1.62	162	63.7796	66	54.193	57.2	11.807	5.4193	25.15	overweight	2	Deformity, degenerative	2	mild systemic disease	2	2016	0	0.08	0.8	normal	0	12.9	normal	1	84.7	eucytic	1	28.1	euchromic	1	33.2	normal	1	2.9	normal	1	2.8	2800	normal	1
529	female	1	59	adult	1									26	overweight	2	Spondylolisthesis, degenerative	6	severe systemic disease	3	2016	0	1.1	11	high	1	14.2	normal	1	99.5	macrocytic	2	32.5	macrochromic	2	32.6	normal	1	4.61	normal	1	2.12	2120	normal	1	22	220	low	0
530	male	0	59	adult	1	1.68	168	66.1418	75	64.1261	63.5	10.8739	6.41261	26.57	overweight	2	Disc herniation	5	mild systemic disease	2	2016	0	0.01	0.1	normal	0	15.7	normal	1	89.2	eucytic	1	30.7	euchromic	1	34.4	normal	1	16.58	neutrocytosis	2	4.72	4720	lymphocytosis	2
531	female	1	61	adult	1	1.55	155	61.0237	70	47.8544	53	22.1456	4.78544	29.14	overweight	2	Disc disease	4	mild systemic disease	2	2016	0	0.22	2.2	normal	0	11.7	normal	1	92.1	eucytic	1	29.8	euchromic	1	32.3	normal	1	4.15	normal	1	2.52	2520	normal	1	33	330	normal	1
532	male	0	61	adult	1												Disc herniation	5	mild systemic disease	2	2016	0	0.12	1.2	normal	0	16.1	normal	1	88.3	eucytic	1	30.3	euchromic	1	34.3	normal	1	3.5	normal	1	1.89	1890	normal	1
533	male	0	62	adult	1	1.65	165	64.9607	61	61.4095	61.25	-0.409529	6.14095	22.41	normal	1	Spondylolisthesis, degenerative	6	mild systemic disease	2	2016	0	0.06	0.6	normal	0	12.8	low	0	85.3	eucytic	1	28.5	euchromic	1	33.4	normal	1	1.76	neutropenia	0	1.08	1080	lymphopenia	0	29	290	normal	1
534	female	1	62	adult	1									26	overweight	2	Complication	1	mild systemic disease	2	2016	0	0.12	1.2	normal	0	12.4	normal	1	86.2	eucytic	1	28.4	euchromic	1	33	normal	1	7.34	neutrocytosis	2	1.44	1440	normal	1
535	female	1	63	adult	1									33	obesity I	3	Spondylolisthesis, degenerative	6	severe systemic disease	3	2016	0	1	10	high	1	13.5	normal	1	80.2	eucytic	1	26.8	euchromic	1	33.4	normal	1	2.76	normal	1	2.02	2020	normal	1
536	male	0	64	adult	1									27.68	overweight	2	Stenosis	9	mild systemic disease	2	2016	0	0.05	0.5	normal	0	15.8	normal	1	86.9	eucytic	1	29.5	euchromic	1	33.9	normal	1	1.73	neutropenia	0	2.47	2470	normal	1
537	female	1	63	adult	1									27.55	overweight	2	Spondylolisthesis, degenerative	6	mild systemic disease	2	2016	0	0.13	1.3	normal	0	14	normal	1	93.6	eucytic	1	30.9	euchromic	1	33	normal	1	2.97	normal	1	3.29	3290	normal	1
538	female	1	64	adult	1									23	normal	1	Spondylolisthesis, degenerative	6	mild systemic disease	2	2016	0	0.05	0.5	normal	0	12.9	normal	1	87.2	eucytic	1	28.5	euchromic	1	32.7	normal	1	4.16	normal	1	2.61	2610	normal	1
539	female	1	64	adult	1									27	overweight	2	Deformity, degenerative	2	mild systemic disease	2	2016	0	0.45	4.5	normal	0	14.8	normal	1	79.2	microcytic	0	25.7	euchromic	1	32.5	normal	1	3.74	normal	1	3.12	3120	normal	1
540	male	0	66	adult	1									27.2	overweight	2	Disc disease	4	mild systemic disease	2	2016	0	0.56	5.6	high	1	16.5	normal	1	93.8	macrocytic	2	31.7	euchromic	1	33.8	normal	1	7.01	neutrocytosis	2	2.18	2180	normal	1
541	male	0	67	adult	1									27	overweight	2	Disc herniation	5	mild systemic disease	2	2016	0	0.04	0.4	normal	0	15.9	normal	1	92.2	eucytic	1	31.2	euchromic	1	33.8	normal	1	4.39	normal	1	3.62	3620	lymphocytosis	2
542	male	0	67	adult	1									26	overweight	2	Cervical disorder	0	mild systemic disease	2	2016	0	0.08	0.8	normal	0	13.7	normal	1	91.1	eucytic	1	30.6	euchromic	1	33.6	normal	1	4.95	normal	1	1.31	1310	lymphopenia	0
543	female	1	67	adult	1												Spondylolisthesis, degenerative	6	mild systemic disease	2	2016	0	0.44	4.4	normal	0	15	normal	1	87.4	eucytic	1	29.6	euchromic	1	33.9	normal	1	4.2	normal	1	2.05	2050	normal	1
544	female	1	67	adult	1	1.56	156	61.4174	68	48.7599	53.6	19.2401	4.87599	27.94	overweight	2	Complication	1	mild systemic disease	2	2016	0	0.18	1.8	normal	0	13.1	normal	1	90.5	eucytic	1	29.6	euchromic	1	32.7	normal	1	3.1	normal	1	2.46	2460	normal	1	26	260	normal	1
545	male	0	68	adult	1	1.7	170	66.9292	83	65.9371	65	17.0629	6.59371	28.72	overweight	2	Spondylolisthesis, degenerative	6	mild systemic disease	2	2016	0	0.04	0.4	normal	0	15.2	normal	1	94.7	macrocytic	2	32	euchromic	1	33.8	normal	1	2.59	normal	1	2.01	2010	normal	1
546	female	1	68	adult	1												Complication	1	severe systemic disease	3	2016	0	0.22	2.2	normal	0	12.9	normal	1	92.3	eucytic	1	30.3	euchromic	1	32.8	normal	1	2.45	normal	1	1.18	1180	normal	1	23	230	normal	1
547	male	0	72	older adult	2												Stenosis	9	severe systemic disease	3	2016	0	0.86	8.6	high	1	15.3	normal	1	93.1	macrocytic	2	31.2	euchromic	1	33.5	normal	1	9.74	neutrocytosis	2	3.29	3290	normal	1
548	male	0	72	older adult	2	1.69	169	66.5355	79	65.0316	64.25	13.9684	6.50316	27.66	normal	1	Spondylolisthesis, degenerative	6	mild systemic disease	2	2016	0	0.08	0.8	normal	0	14.9	normal	1	93.6	macrocytic	2	31.8	euchromic	1	34	normal	1	2.88	normal	1	1.97	1970	normal	1	29	290	normal	1
549	female	1	74	older adult	2												Deformity, degenerative	2	mild systemic disease	2	2016	0	0.7	7	high	1	13.6	normal	1	86.8	eucytic	1	27.6	euchromic	1	31.8	low	0	6.46	neutrocytosis	2	1.23	1230	normal	1
550	female	1	76	older adult	2									27	normal	1	Spondylolisthesis, degenerative	6	mild systemic disease	2	2016	0	0.55	5.5	high	1	13.5	normal	1	90.1	eucytic	1	29.1	euchromic	1	32.3	normal	1	3.39	normal	1	2.58	2580	normal	1	22	220	low	0
551	female	1	76	older adult	2									21	underweight	0	Complication	1	severe systemic disease	3	2016	0	0.36	3.6	normal	0	13.4	normal	1	87	eucytic	1	29.5	euchromic	1	33.8	normal	1	7.44	neutrocytosis	2	3.07	3070	normal	1
552	female	1	77	older adult	2									33	normal	1	Stenosis	9	severe systemic disease	3	2016	0	0.14	1.4	normal	0	11.5	normal	1	90.2	eucytic	1	29.8	euchromic	1	33	normal	1	3.27	normal	1	1.77	1770	normal	1
553	female	1	77	older adult	2									23	underweight	0	Complication	1	severe systemic disease	3	2016	0	0.14	1.4	normal	0	14.3	normal	1	81.4	eucytic	1	26.9	euchromic	1	33	normal	1	6.85	neutrocytosis	2	2.19	2190	normal	1
556	female	1	50	adult	1	1.59	159	62.5985	49	51.4765	55.4	-2.47646	5.14765	19.38	normal	1	Disc disease	4	mild systemic disease	2	2017	1	0.13	1.3	normal	0	13.8	normal	1	96	macrocytic	2	30.9	euchromic	1	32.2	normal	1	1.96	normal	1	2.45	2450	normal	1	20	200	low	0
557	male	0	37	younger adult	0												Disc disease	4	mild systemic disease	2	2017	1	0.01	0.1	normal	0	16.3	normal	1	88.6	eucytic	1	30	euchromic	1	33.9	normal	1	4.47	normal	1	2.32	2320	normal	1	34	340	normal	1
558	male	0	60	adult	1	1.69	169	66.5355	82	65.0316	64.25	16.9684	6.50316	28.71	overweight	2	Disc herniation	5	mild systemic disease	2	2017	1	0.37	3.7	normal	0	15.6	normal	1	94.7	macrocytic	2	30.8	euchromic	1	32.6	normal	1	7.62	neutrocytosis	2	1.76	1760	normal	1	31	310	normal	1
559	male	0	69	adult	1												Disc herniation	5	mild systemic disease	2	2017	1	0.06	0.6	normal	0	16.4	normal	1	89.6	eucytic	1	30	euchromic	1	33.5	normal	1	6.77	neutrocytosis	2	2.41	2410	normal	1	38	380	normal	1
560	female	1	48	adult	1	1.57	157	61.8111	47	49.6654	54.2	-2.66543	4.96654	19.07	normal	1	Disc disease	4	mild systemic disease	2	2017	1	0.18	1.8	normal	0	12.7	normal	1	96.8	macrocytic	2	30.9	euchromic	1	31.9	low	0	4.33	normal	1	1.77	1770	normal	1	27	270	normal	1
562	male	0	40	adult	1												Disc disease	4	normal healthy	1	2017	1	0.23	2.3	normal	0	15.3	normal	1	92.5	macrocytic	2	30.8	euchromic	1	33.3	normal	1	5.21	normal	1	2.8	2800	normal	1	36	360	normal	1
563	female	1	63	adult	1	1.66	166	65.3544	79	57.815	59.6	21.185	5.7815	28.67	overweight	2	Disc herniation	5	mild systemic disease	2	2017	1	0.25	2.5	normal	0	12.6	normal	1	90.4	eucytic	1	30.1	euchromic	1	33.3	normal	1	5.71	normal	1	2.59	2590	normal	1	25	250	normal	1
564	male	0	36	younger adult	0												Disc herniation	5	normal healthy	1	2017	1	0.05	0.5	normal	0	14.6	normal	1	98.6	macrocytic	2	33.2	macrochromic	2	33.6	normal	1	3.19	normal	1	2.72	2720	normal	1	29	290	normal	1
565	female	1	79	older adult	2	1.55	155	61.0237	85	47.8544	53	37.1456	4.78544	35.38	overweight	2	Spondylolisthesis, degenerative	6	severe systemic disease	3	2017	1	1.1	11	high	1	11.5	normal	1	95.7	macrocytic	2	30.6	euchromic	1	31.9	low	0	5.75	normal	1	2.28	2280	normal	1	20	200	low	0
567	male	0	82	older adult	2	1.75	175	68.8977	73	70.4647	68.75	2.53535	7.04647	23.84	underweight	0	Spondylosis	8	severe systemic disease	3	2017	1	0.15	1.5	normal	0	14.6	normal	1	90	eucytic	1	28.7	euchromic	1	31.9	low	0	3.6	normal	1	2.68	2680	normal	1	26	260	normal	1
568	male	0	46	adult	1									23.62	normal	1	Spondylolisthesis, idiopathic	7	mild systemic disease	2	2017	1	0.05	0.5	normal	0	15.6	normal	1	92.1	eucytic	1	31.5	euchromic	1	34.2	normal	1	3.32	normal	1	2.24	2240	normal	1	39	390	normal	1
569	female	1	51	adult	1	1.6	160	62.9922	60	52.382	56	7.61803	5.2382	23.44	normal	1	Cervical disorder	0	mild systemic disease	2	2017	1	0.16	1.6	normal	0	13.4	normal	1	96.1	macrocytic	2	30.7	euchromic	1	32	low	0	3.66	normal	1	1.37	1370	normal	1	31	310	normal	1
570	male	0	33	younger adult	0	1.78	178	70.0788	75	73.1812	71	1.81881	7.31812	23.67	normal	1	Spondylolisthesis, idiopathic	7	normal healthy	1	2017	1	0.04	0.4	normal	0	15	normal	1	81.2	eucytic	1	25.6	hypochromic	0	31.5	low	0	2.62	normal	1	1.03	1030	lymphopenia	0	30	300	normal	1
571	female	1	48	adult	1	1.68	168	66.1418	62	59.6261	60.8	2.37393	5.96261	21.97	normal	1	Deformity, idiopathic	3	mild systemic disease	2	2017	1	0.07	0.7	normal	0	13.4	normal	1	86.1	eucytic	1	27.7	euchromic	1	32.2	normal	1	3.25	normal	1	1.8	1800	normal	1	25	250	normal	1
572	female	1	76	older adult	2	1.57	157	61.8111	62	49.6654	54.2	12.3346	4.96654	25.15	normal	1	Cervical disorder	0	severe systemic disease	3	2017	1	0.15	1.5	normal	0	13.8	normal	1	88.5	eucytic	1	28.8	euchromic	1	32.5	normal	1	3.17	normal	1	2.23	2230	normal	1	22	220	low	0
573	female	1	72	older adult	2	1.6	160	62.9922	67	52.382	56	14.618	5.2382	26.17	normal	1	Deformity, degenerative	2	mild systemic disease	2	2017	1	0.35	3.5	normal	0	13.1	normal	1	85.1	eucytic	1	27.1	euchromic	1	31.8	low	0	5.16	normal	1	1.97	1970	normal	1	20	200	low	0
574	male	0	59	adult	1												Stenosis	9	mild systemic disease	2	2017	1	0.01	0.1	normal	0	15.4	normal	1	91.1	eucytic	1	31.9	euchromic	1	35	normal	1	1.77	neutropenia	0	1.34	1340	normal	1	21	210	low	0
575	female	1	65	adult	1	1.53	153	60.2363	59	46.0434	51.8	12.9566	4.60434	25.2	overweight	2	Cervical disorder	0	mild systemic disease	2	2017	1	0.13	1.3	normal	0	13.6	normal	1	95	macrocytic	2	32.2	euchromic	1	33.9	normal	1	5.13	normal	1	2.17	2170	normal	1	25	250	normal	1
576	male	0	74	older adult	2									27	normal	1	Disc herniation	5	mild systemic disease	2	2017	1	0.1	1	normal	0	14	normal	1	97.8	macrocytic	2	31.3	euchromic	1	32	low	0	7.98	neutrocytosis	2	2.03	2030	normal	1	30	300	normal	1
577	female	1	69	adult	1	1.6	160	62.9922	50	52.382	56	-2.38197	5.2382	19.53	normal	1	Complication	1	severe systemic disease	3	2017	1	1.8	18	high	1	13.2	normal	1	89.8	eucytic	1	28.7	euchromic	1	32	low	0	2.93	normal	1	2.12	2120	normal	1	16	160	low	0
578	male	0	26	younger adult	0												Disc herniation	5	normal healthy	1	2017	1	0.62	6.2	high	1	16.4	normal	1	85.3	eucytic	1	30.8	euchromic	1	36.1	normal	1	8.31	neutrocytosis	2	2.51	2510	normal	1	28	280	normal	1
579	female	1	63	adult	1												Complication	1	mild systemic disease	2	2017	1	0.17	1.7	normal	0	13.7	normal	1	89.6	eucytic	1	29	euchromic	1	32.3	normal	1	2.72	normal	1	2.55	2550	normal	1	19	190	low	0
581	male	0	49	adult	1												Spondylosis	8	mild systemic disease	2	2017	1	0.32	3.2	normal	0	15.3	normal	1	90.3	eucytic	1	30.8	euchromic	1	34.1	normal	1	6.82	neutrocytosis	2	2.09	2090	normal	1	31	310	normal	1
582	female	1	52	adult	1	1.7	170	66.9292	75	61.4371	62	13.5629	6.14371	25.95	overweight	2	Spondylolisthesis, degenerative	6	normal healthy	1	2017	1	0.23	2.3	normal	0	13.4	normal	1	91.2	eucytic	1	30.4	euchromic	1	33.3	normal	1	2.19	normal	1	1.65	1650	normal	1	19	190	low	0
583	female	1	67	adult	1	1.5	150	59.0551	56	43.3268	50	12.6732	4.33268	24.89	normal	1	Deformity, degenerative	2	severe systemic disease	3	2017	1	0.04	0.4	normal	0	12.1	normal	1	103	macrocytic	2	32.9	macrochromic	2	31.9	low	0	1.7	normal	1	3.55	3550	normal	1	26	260	normal	1
584	female	1	57	adult	1	1.5	150	59.0551	57	43.3268	50	13.6732	4.33268	25.33	overweight	2	Deformity, degenerative	2	normal healthy	1	2017	1	0.23	2.3	normal	0	11.7	normal	1	60.7	microcytic	0	19.6	hypochromic	0	32.2	normal	1	4.57	normal	1	2.76	2760	normal	1	26	260	normal	1
587	female	1	62	adult	1	1.65	165	64.9607	89	56.9095	59	32.0905	5.69095	32.69	obesity I	3	Complication	1	mild systemic disease	2	2017	1	0.17	1.7	normal	0	12.4	normal	1	91.8	eucytic	1	29.7	euchromic	1	32.4	normal	1	2.66	normal	1	1.87	1870	normal	1	26	260	normal	1
589	female	1	77	older adult	2	1.68	168	66.1418	73	59.6261	60.8	13.3739	5.96261	25.86	normal	1	Complication	1	mild systemic disease	2	2017	1	0.18	1.8	normal	0	11.7	normal	1	81.5	eucytic	1	25.5	hypochromic	0	31.3	low	0	5.29	normal	1	2.52	2520	normal	1	26	260	normal	1
590	female	1	53	adult	1	1.55	155	61.0237	110	47.8544	53	62.1456	4.78544	45.79	obesity III	5	Cervical disorder	0	severe systemic disease	3	2017	1	2.4	24	high	1	11.4	normal	1	78.1	microcytic	0	24	hypochromic	0	30.7	low	0	7.43	neutrocytosis	2	4.41	4410	lymphocytosis	2	23	230	normal	1
591	female	1	47	adult	1									20	normal	1	Complication	1	mild systemic disease	2	2017	1	0.11	1.1	normal	0	10.3	low	0	79.8	eucytic	1	23.6	hypochromic	0	29.6	low	0	1.72	normal	1	0.82	820	lymphopenia	0	18	180	low	0
592	female	1	29	younger adult	0												Complication	1	normal healthy	1	2017	1	0.23	2.3	normal	0	13.9	normal	1	89.2	eucytic	1	29.4	euchromic	1	32.9	normal	1	2.89	normal	1	2.17	2170	normal	1	26	260	normal	1
593	female	1	60	adult	1	1.49	149	58.6614	57	42.4213	49.4	14.5787	4.24213	25.67	overweight	2	Deformity, idiopathic	3	mild systemic disease	2	2017	1	0.87	8.7	high	1	10.7	low	0	61	microcytic	0	18.1	hypochromic	0	29.7	low	0	4.85	normal	1	2.68	2680	normal	1	22	220	low	0
595	female	1	32	younger adult	0									22	normal	1	Disc herniation	5	normal healthy	1	2017	1	0.08	0.8	normal	0	14.1	normal	1	94.7	eucytic	1	31.3	euchromic	1	33	normal	1	3.91	normal	1	2.86	2860	normal	1	34	340	normal	1
596	male	0	64	adult	1	1.79	179	70.4725	78	74.0867	71.75	3.9133	7.40867	24.34	normal	1	Spondylolisthesis, degenerative	6	mild systemic disease	2	2017	1	0.63	6.3	high	1	16.6	normal	1	98.1	macrocytic	2	32.2	euchromic	1	32.9	normal	1	3.32	normal	1	2.49	2490	normal	1	30	300	normal	1
597	female	1	70	older adult	2	1.5	150	59.0551	57	43.3268	50	13.6732	4.33268	25.33	normal	1	Spondylolisthesis, degenerative	6	mild systemic disease	2	2017	1	0.86	8.6	high	1	13.4	normal	1	93.3	eucytic	1	29.8	euchromic	1	31.9	low	0	2.68	normal	1	2.24	2240	normal	1	29	290	normal	1
598	male	0	37	younger adult	0	1.8	180	70.8662	89	74.9922	72.5	14.0078	7.49922	27.47	overweight	2	Cervical disorder	0	normal healthy	1	2017	1	0.15	1.5	normal	0	14	normal	1	84.6	eucytic	1	29.2	euchromic	1	34.5	normal	1	2.1	normal	1	2.28	2280	normal	1	34	340	normal	1
599	male	0	51	adult	1									22	normal	1	Cervical disorder	0	mild systemic disease	2	2017	1	0.05	0.5	normal	0	15.5	normal	1	89.2	eucytic	1	31.6	euchromic	1	35.5	normal	1	2.8	normal	1	2.27	2270	normal	1	31	310	normal	1
600	male	0	73	older adult	2												Stenosis	9	severe systemic disease	3	2017	1	0.08	0.8	normal	0	11.6	low	0	88.9	eucytic	1	28.7	euchromic	1	32.3	normal	1	7.21	neutrocytosis	2	2.16	2160	normal	1	26	260	normal	1
601	female	1	46	adult	1	1.72	172	67.7166	66	63.2481	63.2	2.75188	6.32481	22.31	normal	1	Complication	1	mild systemic disease	2	2017	1	0.18	1.8	normal	0	15.2	normal	1	92.6	eucytic	1	31.9	euchromic	1	34.5	normal	1	4.18	normal	1	1.86	1860	normal	1	30	300	normal	1
602	male	0	43	adult	1	1.73	173	68.1103	93	68.6536	67.25	24.3464	6.86536	31.07	obesity I	3	Disc herniation	5	mild systemic disease	2	2017	1	0.02	0.2	normal	0	15.4	normal	1	90.5	eucytic	1	29.8	euchromic	1	32.9	normal	1	2.78	normal	1	2.34	2340	normal	1	29	290	normal	1
603	male	0	69	adult	1	1.83	183	72.0473	88	77.7088	74.75	10.2912	7.77088	26.28	overweight	2	Disc disease	4	mild systemic disease	2	2017	1	0.13	1.3	normal	0	14.9	normal	1	96.1	macrocytic	2	32	euchromic	1	33.3	normal	1	6.76	neutrocytosis	2	1.54	1540	normal	1	28	280	normal	1
604	female	1	42	adult	1									22	normal	1	Complication	1	mild systemic disease	2	2017	1	0.05	0.5	normal	0	13	normal	1	97	macrocytic	2	32	euchromic	1	33	normal	1	3.78	normal	1	1.27	1270	normal	1	32	320	normal	1
605	female	1	46	adult	1	1.7	170	66.9292	70	61.4371	62	8.56291	6.14371	24.22	normal	1	Disc herniation	5	normal healthy	1	2017	1	0.02	0.2	normal	0	13.9	normal	1	87.4	eucytic	1	29.6	euchromic	1	33.9	normal	1	6.96	neutrocytosis	2	2.01	2010	normal	1	24	240	normal	1
606	male	0	46	adult	1												Disc herniation	5	mild systemic disease	2	2017	1	0.29	2.9	normal	0	14.3	normal	1	86.2	eucytic	1	28.7	euchromic	1	33.3	normal	1	3.04	normal	1	3.21	3210	normal	1	42	420	high	2
607	male	0	61	adult	1												Disc disease	4	mild systemic disease	2	2017	1	0.06	0.6	normal	0	15.1	normal	1	89.3	eucytic	1	29.3	euchromic	1	32.8	normal	1	3.01	normal	1	2.38	2380	normal	1	31	310	normal	1
608	male	0	60	adult	1												Disc disease	4	severe systemic disease	3	2017	1	0.45	4.5	normal	0	15.4	normal	1	87.3	eucytic	1	28.3	euchromic	1	32.4	normal	1	5.16	normal	1	2.47	2470	normal	1	12	120	low	0
609	male	0	42	adult	1	1.73	173	68.1103	75	68.6536	67.25	6.34637	6.86536	25.06	overweight	2	Cervical disorder	0	mild systemic disease	2	2017	1	0.08	0.8	normal	0	16.6	normal	1	87.7	eucytic	1	30.1	euchromic	1	34.3	normal	1	3.11	normal	1	2.41	2410	normal	1	35	350	normal	1
610	female	1	70	older adult	2												Deformity, degenerative	2	mild systemic disease	2	2017	1	0.04	0.4	normal	0	13.3	normal	1	98.3	macrocytic	2	32.7	macrochromic	2	33.3	normal	1	5.71	normal	1	2.46	2460	normal	1	34	340	normal	1
611	male	0	69	adult	1												Stenosis	9	mild systemic disease	2	2017	1	0.09	0.9	normal	0	14.5	normal	1	95.8	macrocytic	2	32.3	macrochromic	2	33.7	normal	1	5.29	normal	1	2.52	2520	normal	1	29	290	normal	1
612	male	0	34	younger adult	0												Disc disease	4	normal healthy	1	2017	1	0.08	0.8	normal	0	15.5	normal	1	91	eucytic	1	29	euchromic	1	31.9	low	0	5.09	normal	1	2.06	2060	normal	1	26	260	normal	1
613	female	1	78	older adult	2	1.58	158	62.2048	70	50.5709	54.8	19.4291	5.05709	28.04	normal	1	Disc disease	4	severe systemic disease	3	2017	1	0.06	0.6	normal	0	12.7	normal	1	94.1	eucytic	1	31.1	euchromic	1	33.1	normal	1	6.08	normal	1	1.57	1570	normal	1	35	350	normal	1
614	female	1	63	adult	1	1.67	167	65.7481	66	58.7206	60.2	7.27945	5.87206	23.67	normal	1	Complication	1	mild systemic disease	2	2017	1	0.28	2.8	normal	0	13.8	normal	1	91.5	eucytic	1	30.1	euchromic	1	32.9	normal	1	3.51	normal	1	2	2000	normal	1	23	230	normal	1
618	female	1	48	adult	1	1.69	169	66.5355	77	60.5316	61.4	16.4684	6.05316	26.96	overweight	2	Disc disease	4	mild systemic disease	2	2017	1	0.37	3.7	normal	0	13.5	normal	1	95.5	macrocytic	2	31.7	euchromic	1	33.2	normal	1	7.64	neutrocytosis	2	2.09	2090	normal	1	29	290	normal	1
619	female	1	74	older adult	2	1.58	158	62.2048	47	50.5709	54.8	-3.57094	5.05709	18.83	underweight	0	Spondylolisthesis, degenerative	6	mild systemic disease	2	2017	1	0.09	0.9	normal	0	11.4	normal	1	94.8	eucytic	1	29.8	euchromic	1	31.4	low	0	3.11	normal	1	1.56	1560	normal	1	20	200	low	0
620	female	1	47	adult	1	1.72	172	67.7166	69	63.2481	63.2	5.75188	6.32481	23.32	normal	1	Cervical disorder	0	mild systemic disease	2	2017	1	0.08	0.8	normal	0	12.2	normal	1	88.4	eucytic	1	28.3	euchromic	1	32	low	0	6.46	neutrocytosis	2	2.96	2960	normal	1	22	220	low	0
622	male	0	67	adult	1									26	overweight	2	Complication	1	severe systemic disease	3	2017	1	2.21	22.1	high	1	13.9	normal	1	91.4	eucytic	1	30.5	euchromic	1	33.3	normal	1	3.25	normal	1	1.58	1580	normal	1	24	240	normal	1
623	male	0	48	adult	1	1.85	185	72.8347	100	79.5198	76.25	20.4802	7.95198	29.22	overweight	2	Cervical disorder	0	mild systemic disease	2	2017	1	0.25	2.5	normal	0	16.5	normal	1	94.5	macrocytic	2	32.7	macrochromic	2	34.6	normal	1	9.12	neutrocytosis	2	3.44	3440	normal	1	38	380	normal	1
625	female	1	43	adult	1	1.56	156	61.4174	51	48.7599	53.6	2.24008	4.87599	20.96	normal	1	Disc disease	4	normal healthy	1	2017	1	0.03	0.3	normal	0	13.4	normal	1	87.2	eucytic	1	29.6	euchromic	1	33.9	normal	1	4.65	normal	1	1.84	1840	normal	1	22	220	low	0
626	male	0	29	younger adult	0									27	overweight	2	Disc herniation	5	mild systemic disease	2	2017	1	0.01	0.1	normal	0	15.4	normal	1	91.6	eucytic	1	31.4	euchromic	1	34.2	normal	1	4.46	normal	1	2.21	2210	normal	1	31	310	normal	1
627	male	0	38	younger adult	0												Cervical disorder	0	normal healthy	1	2017	1	0.2	2	normal	0	14.4	normal	1	89.5	eucytic	1	30.1	euchromic	1	33.6	normal	1	5.69	neutrocytosis	2	3.39	3390	normal	1	35	350	normal	1
628	female	1	51	adult	1	1.56	156	61.4174	70	48.7599	53.6	21.2401	4.87599	28.76	overweight	2	Stenosis	9	mild systemic disease	2	2017	1	0.51	5.1	high	1	13	normal	1	89.4	eucytic	1	28.7	euchromic	1	32.1	low	0	3.16	normal	1	2.89	2890	normal	1	41	410	high	2
629	male	0	51	adult	1												Disc herniation	5	mild systemic disease	2	2017	1	0.18	1.8	normal	0	15.7	normal	1	89.1	eucytic	1	30	euchromic	1	33.6	normal	1	4.17	normal	1	1.56	1560	normal	1	31	310	normal	1
630	male	0	60	adult	1	1.75	175	68.8977	75	70.4647	68.75	4.53535	7.04647	24.49	normal	1	Cervical disorder	0	mild systemic disease	2	2017	1	0.03	0.3	normal	0	15.5	normal	1	100.9	macrocytic	2	34.5	macrochromic	2	34.2	normal	1	5.17	normal	1	1.81	1810	normal	1	37	370	normal	1
631	male	0	72	older adult	2									29.01	normal	1	Spondylolisthesis, degenerative	6	severe systemic disease	3	2017	1	0.29	2.9	normal	0	14.3	normal	1	95.2	macrocytic	2	31.2	euchromic	1	32.8	normal	1	3.64	normal	1	2.15	2150	normal	1	24	240	normal	1
632	female	1	80	older adult	2	1.7	170	66.9292	70	61.4371	62	8.56291	6.14371	24.22	underweight	0	Spondylosis	8	severe systemic disease	3	2017	1	0.07	0.7	normal	0	11.4	normal	1	81.7	eucytic	1	24.3	hypochromic	0	29.7	low	0	4.22	normal	1	1.79	1790	normal	1	28	280	normal	1
633	female	1	58	adult	1									29.49	overweight	2	Complication	1	severe systemic disease	3	2017	1	0.31	3.1	normal	0	13.3	normal	1	87.7	eucytic	1	27.8	euchromic	1	31.7	low	0	8.06	neutrocytosis	2	1.56	1560	normal	1	27	270	normal	1
635	male	0	55	adult	1	1.74	174	68.504	73	69.5591	68	3.44086	6.95591	24.11	normal	1	Disc disease	4	normal healthy	1	2017	1	0.03	0.3	normal	0	14.7	normal	1	89.5	eucytic	1	29.1	euchromic	1	32.5	normal	1	2.29	normal	1	1.43	1430	normal	1	29	290	normal	1
636	male	0	46	adult	1									27	overweight	2	Disc herniation	5	normal healthy	1	2017	1	0.12	1.2	normal	0	14.9	normal	1	91.5	eucytic	1	30.9	euchromic	1	33.8	normal	1	3.87	normal	1	1.77	1770	normal	1	33	330	normal	1
637	female	1	41	adult	1	1.62	162	63.7796	55	54.193	57.2	0.807007	5.4193	20.96	normal	1	Spondylolisthesis, idiopathic	7	mild systemic disease	2	2017	1	0.26	2.6	normal	0	13.3	normal	1	83.1	eucytic	1	27.4	euchromic	1	33	normal	1	5.94	normal	1	2.66	2660	normal	1	20	200	low	0
638	male	0	80	older adult	2	1.76	176	69.2914	80	71.3702	69.5	8.62984	7.13702	25.83	normal	1	Stenosis	9	normal healthy	1	2017	1	0.15	1.5	normal	0	14.2	normal	1	90.2	eucytic	1	31	euchromic	1	34.4	normal	1	4.77	normal	1	2.11	2110	normal	1	34	340	normal	1
639	female	1	80	older adult	2	1.62	162	63.7796	74	54.193	57.2	19.807	5.4193	28.2	normal	1	Complication	1	severe systemic disease	3	2017	1	0.55	5.5	high	1	12.5	normal	1	84.5	eucytic	1	27.4	euchromic	1	32.4	normal	1	6.26	neutrocytosis	2	2.52	2520	normal	1	28	280	normal	1
640	female	1	74	older adult	2												Deformity, degenerative	2	mild systemic disease	2	2017	1	0.38	3.8	normal	0	15	normal	1	91.5	eucytic	1	29.6	euchromic	1	32.4	normal	1	11.82	neutrocytosis	2	3.67	3670	normal	1	30	300	normal	1
641	female	1	46	adult	1									22	normal	1	Deformity, idiopathic	3	normal healthy	1	2017	1	0.1	1	normal	0	10.4	low	0	80.5	eucytic	1	24.8	hypochromic	0	30.8	low	0	3	normal	1	1.57	1570	normal	1	20	200	low	0
642	female	1	47	adult	1	1.62	162	63.7796	53	54.193	57.2	-1.19299	5.4193	20.2	normal	1	Spondylolisthesis, idiopathic	7	normal healthy	1	2017	1	0.02	0.2	normal	0	13.4	normal	1	91.2	eucytic	1	30.9	euchromic	1	33.8	normal	1	3.16	normal	1	2.33	2330	normal	1	22	220	low	0
643	male	0	65	adult	1	1.65	165	64.9607	68	61.4095	61.25	6.59047	6.14095	24.98	normal	1	Spondylosis	8	mild systemic disease	2	2017	1	0.43	4.3	normal	0	18	high	2	95	macrocytic	2	32.1	euchromic	1	33.8	normal	1	4.57	normal	1	2.16	2160	normal	1	27	270	normal	1
645	male	0	57	adult	1	1.81	181	71.2599	76	75.8977	73.25	0.102274	7.58977	23.2	normal	1	Stenosis	9	mild systemic disease	2	2017	1	0.2	2	normal	0	13.9	normal	1	90	eucytic	1	30.8	euchromic	1	34.2	normal	1	2.9	normal	1	1.36	1360	normal	1	23	230	normal	1
646	female	1	47	adult	1									27	overweight	2	Cervical disorder	0	mild systemic disease	2	2017	1	0.53	5.3	high	1	12.7	normal	1	88.6	eucytic	1	29.5	euchromic	1	33.3	normal	1	6.68	neutrocytosis	2	2.56	2560	normal	1	23	230	normal	1
647	female	1	33	younger adult	0	1.57	157	61.8111	60	49.6654	54.2	10.3346	4.96654	24.34	normal	1	Spondylolisthesis, idiopathic	7	mild systemic disease	2	2017	1	0.18	1.8	normal	0	13.9	normal	1	88.3	eucytic	1	29	euchromic	1	32.9	normal	1	4.33	normal	1	2.7	2700	normal	1
648	female	1	72	older adult	2	1.58	158	62.2048	77	50.5709	54.8	26.4291	5.05709	30.84	normal	1	Spondylolisthesis, degenerative	6	severe systemic disease	3	2017	1	0.15	1.5	normal	0	12.9	normal	1	89.2	eucytic	1	29.7	euchromic	1	33.2	normal	1	2.51	normal	1	1.84	1840	normal	1	25	250	normal	1
649	male	0	45	adult	1												Disc disease	4	normal healthy	1	2017	1	0.06	0.6	normal	0	16.8	normal	1	84.8	eucytic	1	29	euchromic	1	34.2	normal	1	5.76	neutrocytosis	2	1.88	1880	normal	1	28	280	normal	1
650	male	0	75	older adult	2									30	normal	1	Spondylolisthesis, degenerative	6	severe systemic disease	3	2017	1	0.11	1.1	normal	0	15.5	normal	1	92.2	eucytic	1	31.2	euchromic	1	33.8	normal	1	4.43	normal	1	1.64	1640	normal	1	30	300	normal	1
651	female	1	24	younger adult	0	1.53	153	60.2363	48	46.0434	51.8	1.95662	4.60434	20.5	normal	1	Complication	1	normal healthy patient	1	2017	1	0.07	0.7	normal	0	14.6	normal	1	89.5	eucytic	1	30.7	euchromic	1	34.4	normal	1	3.06	normal	1	2.44	2440	normal	1	36	360	normal	1
652	male	0	45	adult	1	1.76	176	69.2914	97	71.3702	69.5	25.6298	7.13702	31.31	obesity I	3	Disc disease	4	mild systemic disease	2	2017	1	0.09	0.9	normal	0	14.6	normal	1	94.3	macrocytic	2	32.1	euchromic	1	34	normal	1	5.84	neutrocytosis	2	2.63	2630	normal	1	31	310	normal	1
653	female	1	56	adult	1	1.55	155	61.0237	57	47.8544	53	9.14559	4.78544	23.73	normal	1	Spondylolisthesis, degenerative	6	normal healthy	1	2017	1	0.11	1.1	normal	0	12.4	normal	1	86.1	eucytic	1	30.8	euchromic	1	35.8	high	2	2.29	normal	1	1.53	1530	normal	1	19	190	low	0
654	female	1	73	older adult	2	1.53	153	60.2363	66	46.0434	51.8	19.9566	4.60434	28.19	normal	1	Stenosis	9	mild systemic disease	2	2017	1	0.17	1.7	normal	0	12.6	normal	1	86.9	eucytic	1	28	euchromic	1	32.2	normal	1	3.11	normal	1	1.32	1320	normal	1	24	240	normal	1
655	female	1	61	adult	1	1.67	167	65.7481	95	58.7206	60.2	36.2794	5.87206	34.06	obesity I	3	Disc disease	4	severe systemic disease	3	2017	1	0.32	3.2	normal	0	14	normal	1	85.5	eucytic	1	28.3	euchromic	1	33.1	normal	1	3.58	normal	1	1.93	1930	normal	1	30	300	normal	1
656	female	1	63	adult	1	1.55	155	61.0237	62	47.8544	53	14.1456	4.78544	25.81	overweight	2	Disc herniation	5	mild systemic disease	2	2017	1	0.13	1.3	normal	0	15.7	normal	1	87.9	eucytic	1	31.7	euchromic	1	36	high	2	2.3	normal	1	2.34	2340	normal	1	19	190	low	0
657	female	1	74	older adult	2									18	underweight	0	Cervical disorder	0	mild systemic disease	2	2017	1	0.03	0.3	normal	0	13.3	normal	1	91.4	eucytic	1	30	euchromic	1	32.8	normal	1	4.61	normal	1	2.46	2460	normal	1	20	200	low	0
659	male	0	75	older adult	2	1.75	175	68.8977	74	70.4647	68.75	3.53535	7.04647	24.16	underweight	0	Deformity, degenerative	2	severe systemic disease	3	2017	1	0.44	4.4	normal	0	14.7	normal	1	87.9	eucytic	1	28.7	euchromic	1	32.6	normal	1	5.75	neutrocytosis	2	1.27	1270	lymphopenia	0	27	270	normal	1
660	female	1	40	adult	1												Disc disease	4	mild systemic disease	2	2017	1	0.02	0.2	normal	0	13.3	normal	1	88.5	eucytic	1	30.5	euchromic	1	34.5	normal	1	1.78	normal	1	1.59	1590	normal	1	18	180	low	0
661	female	1	35	younger adult	0	1.63	163	64.1733	62	55.0985	57.8	6.9015	5.50985	23.34	normal	1	Deformity, idiopathic	3	normal healthy	1	2017	1	0.06	0.6	normal	0	13.3	normal	1	87.4	eucytic	1	28.3	euchromic	1	32.4	normal	1	2.93	normal	1	2.24	2240	normal	1	26	260	normal	1
662	female	1	74	older adult	2	1.56	156	61.4174	54	48.7599	53.6	5.24008	4.87599	22.19	underweight	0	Stenosis	9	mild systemic disease	2	2017	1	0.12	1.2	normal	0	13.4	normal	1	85	eucytic	1	26.5	euchromic	1	31.2	low	0	5.86	normal	1	1.72	1720	normal	1	24	240	normal	1
664	male	0	76	older adult	2									29	normal	1	Stenosis	9	mild systemic disease	2	2017	1	0.2	2	normal	0	15.6	normal	1	95.3	macrocytic	2	32	euchromic	1	33.6	normal	1	6.2	neutrocytosis	2	4.32	4320	lymphocytosis	2	44	440	high	2
665	male	0	62	adult	1												Disc disease	4	mild systemic disease	2	2017	1	0.1	1	normal	0	15.1	normal	1	91.8	eucytic	1	31.8	euchromic	1	34.6	normal	1	2.82	normal	1	1.49	1490	normal	1	17	170	low	0
666	female	1	70	older adult	2												Disc disease	4	mild systemic disease	2	2017	1	0.23	2.3	normal	0	11.4	normal	1	90.2	eucytic	1	28.7	euchromic	1	31.8	low	0	3.62	normal	1	1.6	1600	normal	1
668	female	1	64	adult	1	1.62	162	63.7796	72	54.193	57.2	17.807	5.4193	27.43	overweight	2	Deformity, degenerative	2	mild systemic disease	2	2017	1	0.07	0.7	normal	0	13.4	normal	1	90.9	eucytic	1	30.5	euchromic	1	33.5	normal	1	3.39	normal	1	2.19	2190	normal	1	33	330	normal	1
669	female	1	45	adult	1	1.68	168	66.1418	53	59.6261	60.8	-6.62607	5.96261	18.78	normal	1	Cervical disorder	0	normal healthy	1	2017	1	0.02	0.2	normal	0	13.4	normal	1	89.3	eucytic	1	29.2	euchromic	1	32.7	normal	1	6.36	neutrocytosis	2	2	2000	normal	1	29	290	normal	1
670	male	0	67	adult	1									28	overweight	2	Deformity, degenerative	2	mild systemic disease	2	2017	1	0.07	0.7	normal	0	14.6	normal	1	100.9	macrocytic	2	32.8	macrochromic	2	32.5	normal	1	7.94	neutrocytosis	2	3.03	3030	normal	1	35	350	normal	1
671	male	0	79	older adult	2	1.75	175	68.8977	68	70.4647	68.75	-2.46465	7.04647	22.2	underweight	0	Spondylolisthesis, degenerative	6	mild systemic disease	2	2017	1	0.5	5	normal	0	14	normal	1	90.6	eucytic	1	29.1	euchromic	1	32.1	low	0	4.68	normal	1	2.47	2470	normal	1	32	320	normal	1
672	female	1	25	younger adult	0												Disc herniation	5	mild systemic disease	2	2017	1	0.04	0.4	normal	0	13.4	normal	1	92.1	eucytic	1	29.5	euchromic	1	32.1	low	0	4.83	normal	1	2.63	2630	normal	1
673	male	0	67	adult	1	1.72	172	67.7166	80	67.7481	66.5	12.2519	6.77481	27.04	overweight	2	Disc disease	4	mild systemic disease	2	2017	1	0.17	1.7	normal	0	15.5	normal	1	89.7	eucytic	1	29.5	euchromic	1	32.8	normal	1	3.2	normal	1	1.75	1750	normal	1	29	290	normal	1
674	female	1	59	adult	1												Spondylolisthesis, degenerative	6	mild systemic disease	2	2017	1	0.21	2.1	normal	0	14.1	normal	1	87.9	eucytic	1	29.3	euchromic	1	33.3	normal	1	3.68	normal	1	2.59	2590	normal	1
675	female	1	45	adult	1									27.8	overweight	2	Disc disease	4	normal healthy	1	2017	1	0.12	1.2	normal	0	12.9	normal	1	91.4	eucytic	1	29.1	euchromic	1	31.8	low	0	6.08	normal	1	1.3	1300	normal	1	22	220	low	0
677	male	0	40	adult	1	1.8	180	70.8662	72	74.9922	72.5	-2.99221	7.49922	22.22	normal	1	Deformity, idiopathic	3	mild systemic disease	2	2017	1	0.02	0.2	normal	0	15.6	normal	1	87.5	eucytic	1	30.4	euchromic	1	34.7	normal	1	4.9	normal	1	2.89	2890	normal	1	39	390	normal	1
678	male	0	80	older adult	2	1.78	178	70.0788	110	73.1812	71	36.8188	7.31812	34.72	normal	1	Spondylolisthesis, degenerative	6	severe systemic disease	3	2017	1	0.05	0.5	normal	0	11.6	low	0	92.6	macrocytic	2	29.4	euchromic	1	31.8	low	0	3.21	normal	1	1.99	1990	normal	1	31	310	normal	1
679	male	0	78	older adult	2									24.68	underweight	0	Stenosis	9	mild systemic disease	2	2017	1	0.13	1.3	normal	0	15.6	normal	1	90.2	eucytic	1	30.5	euchromic	1	33.8	normal	1	5.04	normal	1	1.12	1120	lymphopenia	0	27	270	normal	1
680	male	0	66	adult	1									24.1	normal	1	Disc herniation	5	normal healthy	1	2017	1	0.07	0.7	normal	0	14.4	normal	1	94.8	macrocytic	2	32.4	macrochromic	2	34.1	normal	1	2.29	normal	1	2.28	2280	normal	1	31	310	normal	1
681	female	1	70	older adult	2	1.55	155	61.0237	65	47.8544	53	17.1456	4.78544	27.06	normal	1	Complication	1	mild systemic disease	2	2017	1	0.07	0.7	normal	0	13.6	normal	1	93.6	eucytic	1	30.2	euchromic	1	32.2	normal	1	3.44	normal	1	2.19	2190	normal	1	27	270	normal	1
682	male	0	69	adult	1												Cervical disorder	0	mild systemic disease	2	2017	1	0.02	0.2	normal	0	14.3	normal	1	85.9	eucytic	1	29.2	euchromic	1	34	normal	1	4.57	normal	1	2.31	2310	normal	1	28	280	normal	1
683	male	0	56	adult	1									22.46	normal	1	Disc herniation	5	normal healthy	1	2017	1	0.11	1.1	normal	0	13.8	normal	1	90.1	eucytic	1	29.1	euchromic	1	32.3	normal	1	4.21	normal	1	4.47	4470	lymphocytosis	2	29	290	normal	1
684	female	1	67	adult	1	1.6	160	62.9922	65	52.382	56	12.618	5.2382	25.39	overweight	2	Complication	1	mild systemic disease	2	2017	1	0.43	4.3	normal	0	14.8	normal	1	88.1	eucytic	1	29.8	euchromic	1	33.9	normal	1	2.83	normal	1	1.9	1900	normal	1	24	240	normal	1
685	male	0	37	younger adult	0	1.75	175	68.8977	84	70.4647	68.75	13.5353	7.04647	27.43	overweight	2	Spondylolisthesis, idiopathic	7	normal healthy	1	2017	1	0.12	1.2	normal	0	14.6	normal	1	91.8	eucytic	1	30.6	euchromic	1	33.3	normal	1	4.39	normal	1	2.52	2520	normal	1	33	330	normal	1
686	female	1	74	older adult	2	1.6	160	62.9922	80	52.382	56	27.618	5.2382	31.25	normal	1	Complication	1	mild systemic disease	2	2017	1	0.25	2.5	normal	0	14.6	normal	1	88.6	eucytic	1	29.6	euchromic	1	33.4	normal	1	4.32	normal	1	2.45	2450	normal	1	28	280	normal	1
687	female	1	32	younger adult	0									23	normal	1	Cervical disorder	0	normal healthy	1	2017	1	0.15	1.5	normal	0	12.2	normal	1	91.7	eucytic	1	29.6	euchromic	1	32.3	normal	1	3.87	normal	1	2.46	2460	normal	1	24	240	normal	1
688	male	0	52	adult	1									22	normal	1	Cervical disorder	0	normal healthy	1	2017	1	0.03	0.3	normal	0	15	normal	1	93	macrocytic	2	31.1	euchromic	1	33.4	normal	1	1.96	normal	1	1.96	1960	normal	1	25	250	normal	1
690	male	0	60	adult	1	1.73	173	68.1103	83	68.6536	67.25	14.3464	6.86536	27.73	overweight	2	Spondylosis	8	normal healthy	1	2017	1	0.17	1.7	normal	0	14.9	normal	1	88.8	eucytic	1	30.8	euchromic	1	34.7	normal	1	2.49	normal	1	1.66	1660	normal	1	29	290	normal	1
691	male	0	39	younger adult	0									23	normal	1	Complication	1	mild systemic disease	2	2017	1	0.2	2	normal	0	15.8	normal	1	86.6	eucytic	1	28.6	euchromic	1	33	normal	1	3.16	normal	1	2.59	2590	normal	1	25	250	normal	1
692	female	1	60	adult	1	1.6	160	62.9922	64	52.382	56	11.618	5.2382	25	overweight	2	Spondylolisthesis, degenerative	6	mild systemic disease	2	2017	1	0.09	0.9	normal	0	14.8	normal	1	91	eucytic	1	30.3	euchromic	1	33.3	normal	1	3.4	normal	1	2.32	2320	normal	1	31	310	normal	1
693	female	1	63	adult	1												Disc disease	4	mild systemic disease	2	2017	1	0.05	0.5	normal	0	14.7	normal	1	95	macrocytic	2	30.8	euchromic	1	32.4	normal	1	2.06	normal	1	1.44	1440	normal	1	23	230	normal	1
694	male	0	42	adult	1	1.7	170	66.9292	60	65.9371	65	-5.93709	6.59371	20.76	normal	1	Disc disease	4	normal healthy	1	2017	1	0.01	0.1	normal	0	14.8	normal	1	90	eucytic	1	30.1	euchromic	1	33.4	normal	1	4.59	normal	1	1.82	1820	normal	1	30	300	normal	1
695	female	1	44	adult	1	1.7	170	66.9292	56	61.4371	62	-5.43709	6.14371	19.38	normal	1	Cervical disorder	0	normal healthy	1	2017	1	0.05	0.5	normal	0	10.5	low	0	74.4	microcytic	0	22.6	hypochromic	0	30.3	low	0	5.67	normal	1	2.49	2490	normal	1	21	210	low	0
696	male	0	55	adult	1									20	normal	1	Complication	1	normal healthy	1	2017	1	0.16	1.6	normal	0	14.1	normal	1	85.8	eucytic	1	28.5	euchromic	1	33.3	normal	1	3.14	normal	1	1.84	1840	normal	1	23	230	normal	1
697	male	0	69	adult	1									19	normal	1	Spondylolisthesis, degenerative	6	severe systemic disease	3	2017	1	5.83	58.3	high	1	11.5	low	0	88	eucytic	1	28	euchromic	1	31.9	low	0	5.54	neutrocytosis	2	1.92	1920	normal	1	17	170	low	0
698	female	1	39	younger adult	0												Disc disease	4	normal healthy	1	2017	1	0.03	0.3	normal	0	12.3	normal	1	87.7	eucytic	1	28.5	euchromic	1	32.5	normal	1	3.8	normal	1	1.77	1770	normal	1	28	280	normal	1
699	female	1	52	adult	1												Disc disease	4	mild systemic disease	2	2017	1	0.12	1.2	normal	0	12.3	normal	1	90.5	eucytic	1	29.3	euchromic	1	32.4	normal	1	2.4	normal	1	1.38	1380	normal	1
700	female	1	75	older adult	2	1.7	170	66.9292	64	61.4371	62	2.56291	6.14371	22.15	underweight	0	Deformity, degenerative	2	mild systemic disease	2	2017	1	0.49	4.9	normal	0	14.8	normal	1	92.5	eucytic	1	29.8	euchromic	1	32.2	normal	1	5.03	normal	1	2.57	2570	normal	1	26	260	normal	1
701	female	1	63	adult	1												Deformity, degenerative	2	mild systemic disease	2	2017	1	0.03	0.3	normal	0	12.3	normal	1	94.6	eucytic	1	31.4	euchromic	1	33.2	normal	1	1.61	normal	1	2	2000	normal	1	27	270	normal	1
703	male	0	26	younger adult	0	1.82	182	71.6536	70	76.8032	74	-6.80324	7.68032	21.13	normal	1	Disc herniation	5	normal healthy	1	2017	1	0.04	0.4	normal	0	15.6	normal	1	92	eucytic	1	31	euchromic	1	33.7	normal	1	4.73	normal	1	1.97	1970	normal	1	32	320	normal	1
704	female	1	53	adult	1	1.74	174	68.504	71	65.0591	64.4	5.94086	6.50591	23.45	normal	1	Complication	1	mild systemic disease	2	2017	1	0.17	1.7	normal	0	14.2	normal	1	95.5	macrocytic	2	30.7	euchromic	1	32.1	low	0	3.84	normal	1	1.96	1960	normal	1	21	210	low	0
706	male	0	53	adult	1									26	overweight	2	Disc disease	4	normal healthy	1	2017	1	0.16	1.6	normal	0	14.8	normal	1	91.4	eucytic	1	31	euchromic	1	33.9	normal	1	3.07	normal	1	1.51	1510	normal	1	33	330	normal	1
707	female	1	79	older adult	2												Stenosis	9	mild systemic disease	2	2017	1	0.06	0.6	normal	0	12.6	normal	1	90.5	eucytic	1	30	euchromic	1	33.2	normal	1	2.61	normal	1	1.34	1340	normal	1	34	340	normal	1
708	female	1	76	older adult	2												Cervical disorder	0	mild systemic disease	2	2017	1	0.17	1.7	normal	0	13.1	normal	1	94.5	eucytic	1	30.3	euchromic	1	32	low	0	3.09	normal	1	3.74	3740	normal	1	26	260	normal	1
709	female	1	25	younger adult	0												Disc disease	4	normal healthy	1	2017	1	0.08	0.8	normal	0	13.8	normal	1	87.6	eucytic	1	29.4	euchromic	1	33.6	normal	1	2.21	normal	1	1.89	1890	normal	1	26	260	normal	1
710	male	0	74	older adult	2												Complication	1	severe systemic disease	3	2017	1	0.59	5.9	high	1	15.7	normal	1	106.1	macrocytic	2	37.1	macrochromic	2	35	normal	1	6.61	neutrocytosis	2	2.44	2440	normal	1	24	240	normal	1
711	female	1	30	younger adult	0												Spondylolisthesis, idiopathic	7	mild systemic disease	2	2017	1	0.18	1.8	normal	0	12.2	normal	1	88.1	eucytic	1	28.5	euchromic	1	32.4	normal	1	3.55	normal	1	1.59	1590	normal	1	19	190	low	0
712	male	0	45	adult	1									34	obesity I	3	Disc herniation	5	mild systemic disease	2	2017	1	0.2	2	normal	0	15.3	normal	1	87.4	eucytic	1	31	euchromic	1	35.4	normal	1	7.02	neutrocytosis	2	2.79	2790	normal	1	31	310	normal	1
713	female	1	26	younger adult	0	1.61	161	63.3859	69	53.2875	56.6	15.7125	5.32875	26.62	overweight	2	Deformity, idiopathic	3	normal healthy	1	2017	1	0.09	0.9	normal	0	10.4	low	0	59.7	microcytic	0	18.9	hypochromic	0	31.6	low	0	4.95	normal	1	2.25	2250	normal	1	22	220	low	0
714	female	1	49	adult	1									26.4	overweight	2	Stenosis	9	normal healthy	1	2017	1	0.12	1.2	normal	0	13.5	normal	1	91.8	eucytic	1	30.9	euchromic	1	33.7	normal	1	4.87	normal	1	2.24	2240	normal	1	34	340	normal	1
715	female	1	58	adult	1												Deformity, degenerative	2	mild systemic disease	2	2017	1	0.64	6.4	high	1	12.8	normal	1	93.3	eucytic	1	31.6	euchromic	1	33.9	normal	1	3.73	normal	1	1.62	1620	normal	1	17	170	low	0
716	female	1	71	older adult	2									32	normal	1	Stenosis	9	mild systemic disease	2	2017	1	0.94	9.4	high	1	14.4	normal	1	84.2	eucytic	1	27.1	euchromic	1	32.2	normal	1	3.7	normal	1	2.26	2260	normal	1	20	200	low	0
717	male	0	57	adult	1									24.3	normal	1	Spondylolisthesis, degenerative	6	mild systemic disease	2	2017	1	0.11	1.1	normal	0	15.6	normal	1	95.5	macrocytic	2	32.2	euchromic	1	33.7	normal	1	2.86	normal	1	1.83	1830	normal	1	32	320	normal	1
719	male	0	83	older adult	2	1.64	164	64.567	65	60.504	60.5	4.49598	6.0504	24.17	underweight	0	Stenosis	9	mild systemic disease	2	2017	1	0.13	1.3	normal	0	12.9	low	0	97	macrocytic	2	32.3	macrochromic	2	33.2	normal	1	5.35	normal	1	1.66	1660	normal	1	28	280	normal	1
720	female	1	61	adult	1	1.6	160	62.9922	62	52.382	56	9.61803	5.2382	24.22	normal	1	Spondylolisthesis, degenerative	6	mild systemic disease	2	2017	1	0.23	2.3	normal	0	14.6	normal	1	89.7	eucytic	1	29.4	euchromic	1	32.7	normal	1	3.15	normal	1	2.36	2360	normal	1	35	350	normal	1
721	female	1	53	adult	1	1.65	165	64.9607	65	56.9095	59	8.09047	5.69095	23.88	normal	1	Disc disease	4	mild systemic disease	2	2017	1	0.43	4.3	normal	0	13.8	normal	1	84.3	eucytic	1	28.2	euchromic	1	33.4	normal	1	4.52	normal	1	2.04	2040	normal	1	19	190	low	0
723	female	1	73	older adult	2	1.5	150	59.0551	42	43.3268	50	-1.32684	4.33268	18.67	underweight	0	Disc disease	4	mild systemic disease	2	2017	1	0.03	0.3	normal	0	13	normal	1	97	macrocytic	2	32.8	macrochromic	2	33.9	normal	1	4.69	normal	1	1.87	1870	normal	1	31	310	normal	1
724	female	1	61	adult	1	1.46	146	57.4803	41	39.7048	47.6	1.2952	3.97048	19.23	normal	1	Stenosis	9	mild systemic disease	2	2017	1	0.06	0.6	normal	0	14.5	normal	1	89.4	eucytic	1	29.5	euchromic	1	33	normal	1	2.43	normal	1	2.16	2160	normal	1	24	240	normal	1
725	female	1	51	adult	1									28.72	overweight	2	Disc disease	4	mild systemic disease	2	2017	1	0.21	2.1	normal	0	11.4	normal	1	80.3	eucytic	1	25.2	hypochromic	0	31.4	low	0	2.67	normal	1	2.13	2130	normal	1	22	220	low	0
726	male	0	37	younger adult	0	1.95	195	76.7717	95	88.5749	83.75	6.4251	8.85749	24.98	normal	1	Spondylolisthesis, idiopathic	7	normal healthy	1	2017	1	0.04	0.4	normal	0	13.6	low	0	83.7	eucytic	1	27.4	euchromic	1	32.7	normal	1	2.96	normal	1	2.23	2230	normal	1	25	250	normal	1
727	male	0	62	adult	1												Stenosis	9	mild systemic disease	2	2017	1	0.07	0.7	normal	0	15.6	normal	1	93.1	macrocytic	2	30.1	euchromic	1	32.4	normal	1	2.91	normal	1	2.79	2790	normal	1	34	340	normal	1
728	male	0	65	adult	1	1.65	165	64.9607	85	61.4095	61.25	23.5905	6.14095	31.22	obesity I	3	Disc disease	4	mild systemic disease	2	2017	1	0.19	1.9	normal	0	14	normal	1	90.8	eucytic	1	30	euchromic	1	33	normal	1	3.71	normal	1	1.9	1900	normal	1	22	220	low	0
729	male	0	67	adult	1	1.65	165	64.9607	80	61.4095	61.25	18.5905	6.14095	29.38	overweight	2	Disc disease	4	mild systemic disease	2	2017	1	0.66	6.6	high	1	15.2	normal	1	88.7	eucytic	1	28.7	euchromic	1	32.4	normal	1	4.09	normal	1	0.8	800	lymphopenia	0	33	330	normal	1
730	female	1	62	adult	1												Spondylolisthesis, degenerative	6	mild systemic disease	2	2017	1	0.51	5.1	high	1	13.3	normal	1	90	eucytic	1	28.9	euchromic	1	32.1	low	0	6.63	neutrocytosis	2	1.36	1360	normal	1	26	260	normal	1
731	female	1	64	adult	1									30	obesity I	3	Deformity, degenerative	2	mild systemic disease	2	2017	1	0.29	2.9	normal	0	12.3	normal	1	90.6	eucytic	1	29.7	euchromic	1	32.8	normal	1	3.55	normal	1	2.32	2320	normal	1	24	240	normal	1
732	male	0	38	younger adult	0	1.74	174	68.504	78	69.5591	68	8.44086	6.95591	25.76	overweight	2	Disc disease	4	mild systemic disease	2	2017	1	0.09	0.9	normal	0	15.9	normal	1	83.5	eucytic	1	28.2	euchromic	1	33.8	normal	1	4.28	normal	1	2.02	2020	normal	1	27	270	normal	1
733	male	0	55	adult	1	1.83	183	72.0473	73	77.7088	74.75	-4.70875	7.77088	21.8	normal	1	Disc herniation	5	severe systemic disease	3	2017	1	0.06	0.6	normal	0	15.1	normal	1	100	macrocytic	2	32.9	macrochromic	2	32.9	normal	1	5.25	normal	1	2.15	2150	normal	1	31	310	normal	1
734	male	0	41	adult	1	1.8	180	70.8662	95	74.9922	72.5	20.0078	7.49922	29.32	overweight	2	Disc disease	4	mild systemic disease	2	2017	1	0.26	2.6	normal	0	15.7	normal	1	88.6	eucytic	1	30.8	euchromic	1	34.7	normal	1	4.28	normal	1	3.71	3710	lymphocytosis	2	36	360	normal	1
735	female	1	82	older adult	2	1.55	155	61.0237	83	47.8544	53	35.1456	4.78544	34.55	normal	1	Stenosis	9	severe systemic disease	3	2017	1	1.01	10.1	high	1	12.9	normal	1	91.8	eucytic	1	29.4	euchromic	1	32	low	0	4.11	normal	1	1.56	1560	normal	1	16	160	low	0
736	female	1	45	adult	1	1.72	172	67.7166	80	63.2481	63.2	16.7519	6.32481	27.04	overweight	2	Disc disease	4	mild systemic disease	2	2017	1	0.46	4.6	normal	0	14.5	normal	1	94.1	eucytic	1	31.9	euchromic	1	34	normal	1	1.94	normal	1	2.07	2070	normal	1	21	210	low	0
737	male	0	54	adult	1									26	overweight	2	Stenosis	9	normal healthy	1	2017	1	0.24	2.4	normal	0	15.7	normal	1	93	macrocytic	2	30.7	euchromic	1	33	normal	1	3.27	normal	1	2.56	2560	normal	1	25	250	normal	1
738	female	1	45	adult	1									29	overweight	2	Complication	1	mild systemic disease	2	2017	1	0.05	0.5	normal	0	13	normal	1	82.7	eucytic	1	27.1	euchromic	1	32.7	normal	1	6.85	neutrocytosis	2	1.93	1930	normal	1	21	210	low	0
739	female	1	72	older adult	2												Stenosis	9	severe systemic disease	3	2017	1	2.56	25.6	high	1	13.9	normal	1	91.4	eucytic	1	30.5	euchromic	1	33.4	normal	1	8.56	neutrocytosis	2	2.47	2470	normal	1	26	260	normal	1
740	male	0	74	older adult	2	1.7	170	66.9292	82	65.9371	65	16.0629	6.59371	28.37	normal	1	Stenosis	9	severe systemic disease	3	2017	1	0.27	2.7	normal	0	15.9	normal	1	86.6	eucytic	1	29.7	euchromic	1	34.3	normal	1	6.13	neutrocytosis	2	2.3	2300	normal	1	27	270	normal	1
741	female	1	39	younger adult	0									18	underweight	0	Cervical disorder	0	mild systemic disease	2	2017	1	0.16	1.6	normal	0	13	normal	1	79.9	eucytic	1	25.9	euchromic	1	32.4	normal	1	2.62	normal	1	3.79	3790	lymphocytosis	2	23	230	normal	1
742	female	1	41	adult	1	1.63	163	64.1733	67	55.0985	57.8	11.9015	5.50985	25.22	overweight	2	Disc herniation	5	normal healthy	1	2017	1	0.33	3.3	normal	0	13	normal	1	87.7	eucytic	1	28.6	euchromic	1	32.7	normal	1	2.96	normal	1	1.37	1370	normal	1	28	280	normal	1
743	female	1	20	younger adult	0	1.72	172	67.7166	57	63.2481	63.2	-6.24812	6.32481	19.27	normal	1	Deformity, idiopathic	3	mild systemic disease	2	2017	1	0.03	0.3	normal	0	14	normal	1	92.1	eucytic	1	29.7	euchromic	1	32.3	normal	1	2.55	normal	1	1.62	1620	normal	1	22	220	low	0
744	female	1	62	adult	1												Disc herniation	5	mild systemic disease	2	2017	1	0.29	2.9	normal	0	14.8	normal	1	88.8	eucytic	1	29	euchromic	1	32.6	normal	1	8.12	neutrocytosis	2	4.12	4120	lymphocytosis	2
745	female	1	71	older adult	2	1.55	155	61.0237	53	47.8544	53	5.14559	4.78544	22.06	underweight	0	Spondylolisthesis, degenerative	6	mild systemic disease	2	2017	1	0.06	0.6	normal	0	15.2	normal	1	94.3	eucytic	1	30.8	euchromic	1	32.7	normal	1	6.24	neutrocytosis	2	2.84	2840	normal	1	24	240	normal	1
746	female	1	52	adult	1									26	overweight	2	Disc disease	4	mild systemic disease	2	2017	1	0.4	4	normal	0	13.1	normal	1	89.4	eucytic	1	29.4	euchromic	1	32.9	normal	1	3.21	normal	1	2.99	2990	normal	1
747	female	1	66	adult	1												Spondylolisthesis, degenerative	6	severe systemic disease	3	2017	1	0.2	2	normal	0	14.8	normal	1	87.3	eucytic	1	29.8	euchromic	1	34.2	normal	1	6.19	neutrocytosis	2	3.48	3480	normal	1	18	180	low	0
748	male	0	68	adult	1									26.12	overweight	2	Stenosis	9	mild systemic disease	2	2017	1	0.26	2.6	normal	0	15.2	normal	1	88.6	eucytic	1	30.4	euchromic	1	34.3	normal	1	4.53	normal	1	1.6	1600	normal	1	32	320	normal	1
749	male	0	30	younger adult	0	1.78	178	70.0788	80	73.1812	71	6.81881	7.31812	25.25	overweight	2	Disc disease	4	normal healthy	1	2017	1	0.07	0.7	normal	0	14.7	normal	1	86.2	eucytic	1	30.3	euchromic	1	35.2	normal	1	3.96	normal	1	2.1	2100	normal	1	40	400	normal	1
750	female	1	33	younger adult	0									20	normal	1	Disc herniation	5	normal healthy	1	2017	1	0.03	0.3	normal	0	11.4	normal	1	91.9	eucytic	1	29.7	euchromic	1	32.3	normal	1	2.52	normal	1	2.09	2090	normal	1	29	290	normal	1
751	female	1	68	adult	1	1.68	168	66.1418	62	59.6261	60.8	2.37393	5.96261	21.97	normal	1	Deformity, degenerative	2	mild systemic disease	2	2017	1	0.08	0.8	normal	0	13.7	normal	1	88.3	eucytic	1	29.1	euchromic	1	32.9	normal	1	2.06	normal	1	7.66	7660	lymphocytosis	2	26	260	normal	1
752	female	1	68	adult	1												Stenosis	9	mild systemic disease	2	2017	1	0.14	1.4	normal	0	14	normal	1	96.7	macrocytic	2	31	euchromic	1	32.1	low	0	1.91	normal	1	3.8	3800	lymphocytosis	2	20	200	low	0
753	male	0	74	older adult	2	1.54	154	60.63	68	51.4489	53	16.5511	5.14489	28.67	normal	1	Stenosis	9	severe systemic disease	3	2017	1	0.04	0.4	normal	0	12.9	low	0	91.2	eucytic	1	30.6	euchromic	1	33.5	normal	1	2.78	normal	1	1.3	1300	lymphopenia	0	28	280	normal	1
754	male	0	52	adult	1												Disc disease	4	mild systemic disease	2	2017	1	0.15	1.5	normal	0	15.4	normal	1	96.9	macrocytic	2	31.8	euchromic	1	32.8	normal	1	5.1	normal	1	2.71	2710	normal	1	34	340	normal	1
755	female	1	53	adult	1	1.76	176	69.2914	79	66.8702	65.6	12.1298	6.68702	25.5	overweight	2	Spondylolisthesis, degenerative	6	mild systemic disease	2	2017	1	0.19	1.9	normal	0	14.3	normal	1	87.6	eucytic	1	29.7	euchromic	1	33.9	normal	1	1.77	normal	1	1.18	1180	normal	1	17	170	low	0
756	female	1	79	older adult	2									24.14	underweight	0	Spondylolisthesis, degenerative	6	mild systemic disease	2	2017	1	0.21	2.1	normal	0	14	normal	1	95	macrocytic	2	30.5	euchromic	1	32.1	low	0	4.4	normal	1	2.59	2590	normal	1	26	260	normal	1
757	male	0	75	older adult	2									23.53	underweight	0	Disc disease	4	mild systemic disease	2	2017	1	0.12	1.2	normal	0	16.8	normal	1	90.4	eucytic	1	30	euchromic	1	33.2	normal	1	4.24	normal	1	1.4	1400	normal	1	26	260	normal	1
758	male	0	70	older adult	2	1.73	173	68.1103	83	68.6536	67.25	14.3464	6.86536	27.73	normal	1	Disc disease	4	mild systemic disease	2	2017	1	0.08	0.8	normal	0	15.6	normal	1	86.4	eucytic	1	28.6	euchromic	1	33.1	normal	1	4.39	normal	1	3.72	3720	lymphocytosis	2	37	370	normal	1
760	female	1	54	adult	1	1.68	168	66.1418	74	59.6261	60.8	14.3739	5.96261	26.22	overweight	2	Complication	1	mild systemic disease	2	2017	1	0.21	2.1	normal	0	13.1	normal	1	83.3	eucytic	1	27.1	euchromic	1	32.5	normal	1	3.42	normal	1	2.78	2780	normal	1	22	220	low	0
761	female	1	67	adult	1	1.6	160	62.9922	65	52.382	56	12.618	5.2382	25.39	overweight	2	Stenosis	9	mild systemic disease	2	2017	1	0.5	5	normal	0	13.4	normal	1	93.9	eucytic	1	31.5	euchromic	1	33.5	normal	1	2.66	normal	1	2.97	2970	normal	1	27	270	normal	1
762	female	1	50	adult	1									26.12	overweight	2	Spondylolisthesis, degenerative	6	normal healthy	1	2017	1	0.4	4	normal	0	13.5	normal	1	80.2	eucytic	1	26	euchromic	1	32.5	normal	1	3.33	normal	1	2.65	2650	normal	1	26	260	normal	1
763	female	1	52	adult	1	1.55	155	61.0237	57	47.8544	53	9.14559	4.78544	23.73	normal	1	Disc disease	4	mild systemic disease	2	2017	1	0.02	0.2	normal	0	14.4	normal	1	88.1	eucytic	1	30	euchromic	1	34	normal	1	1.6	normal	1	2.78	2780	normal	1	22	220	low	0
764	female	1	57	adult	1	1.58	158	62.2048	60	50.5709	54.8	9.42906	5.05709	24.03	normal	1	Deformity, degenerative	2	mild systemic disease	2	2017	1	0.03	0.3	normal	0	14	normal	1	89.3	eucytic	1	28.9	euchromic	1	32.4	normal	1	3.08	normal	1	1.2	1200	normal	1	33	330	normal	1
766	female	1	76	older adult	2									23	underweight	0	Stenosis	9	mild systemic disease	2	2017	1	0.43	4.3	normal	0	13.9	normal	1	90.8	eucytic	1	30.5	euchromic	1	33.6	normal	1	5.53	normal	1	2.64	2640	normal	1	29	290	normal	1
767	male	0	66	adult	1									24	normal	1	Disc herniation	5	mild systemic disease	2	2017	1	0.61	6.1	high	1	13.6	low	0	91.4	eucytic	1	30.9	euchromic	1	33.8	normal	1	3.44	normal	1	2.4	2400	normal	1	28	280	normal	1
768	female	1	46	adult	1	1.8	180	70.8662	70	70.4922	68	-0.492214	7.04922	21.6	normal	1	Disc disease	4	mild systemic disease	2	2017	1	0.02	0.2	normal	0	12.7	normal	1	86.6	eucytic	1	27.1	euchromic	1	31.3	low	0	1.46	neutropenia	0	1.12	1120	lymphopenia	0	27	270	normal	1
769	male	0	79	older adult	2									24.22	underweight	0	Disc disease	4	severe systemic disease	3	2017	1	0.42	4.2	normal	0	8.2	low	0	72.6	microcytic	0	22.5	hypochromic	0	30.9	low	0	0.62	neutropenia	0	1.52	1520	normal	1	26	260	normal	1
770	female	1	69	adult	1	1.56	156	61.4174	67	48.7599	53.6	18.2401	4.87599	27.53	overweight	2	Disc herniation	5	mild systemic disease	2	2017	1	0.08	0.8	normal	0	13.8	normal	1	88.9	eucytic	1	27.8	euchromic	1	31.3	low	0	2.47	normal	1	1.77	1770	normal	1	24	240	normal	1
772	female	1	48	adult	1									27	overweight	2	Disc herniation	5	mild systemic disease	2	2017	1	0.08	0.8	normal	0	13.8	normal	1	85.2	eucytic	1	28.3	euchromic	1	33.2	normal	1	7.51	neutrocytosis	2	2.95	2950	normal	1	29	290	normal	1
773	male	0	29	younger adult	0	1.89	189	74.4095	86	83.1418	79.25	2.85818	8.31418	24.08	normal	1	Disc herniation	5	normal healthy	1	2017	1	0.18	1.8	normal	0	14.4	normal	1	85.9	eucytic	1	28.5	euchromic	1	33.2	normal	1	4.51	normal	1	2.61	2610	normal	1	28	280	normal	1
774	male	0	60	adult	1	1.78	178	70.0788	92	73.1812	71	18.8188	7.31812	29.04	overweight	2	Disc herniation	5	mild systemic disease	2	2017	1	0.05	0.5	normal	0	15.3	normal	1	85.3	eucytic	1	28.9	euchromic	1	33.9	normal	1	4.89	normal	1	2.81	2810	normal	1	30	300	normal	1
775	female	1	76	older adult	2												Disc disease	4	mild systemic disease	2	2017	1	0.24	2.4	normal	0	12.5	normal	1	94.5	eucytic	1	30.1	euchromic	1	31.9	low	0	2.54	normal	1	1.69	1690	normal	1	29	290	normal	1
776	female	1	59	adult	1	1.74	174	68.504	80	65.0591	64.4	14.9409	6.50591	26.42	overweight	2	Disc disease	4	mild systemic disease	2	2017	1	0.13	1.3	normal	0	14.6	normal	1	94	eucytic	1	31.1	euchromic	1	33.1	normal	1	6.77	neutrocytosis	2	2.46	2460	normal	1	33	330	normal	1
777	female	1	71	older adult	2												Disc disease	4	mild systemic disease	2	2017	1	0.12	1.2	normal	0	14.5	normal	1	91.9	eucytic	1	30.8	euchromic	1	33.5	normal	1	4.26	normal	1	2.54	2540	normal	1	25	250	normal	1
778	male	0	36	younger adult	0	1.93	193	75.9843	86	86.7639	82.25	-0.763874	8.67639	23.09	normal	1	Disc herniation	5	normal healthy	1	2017	1	0.19	1.9	normal	0	14.3	normal	1	85.2	eucytic	1	28.6	euchromic	1	33.6	normal	1	6.32	neutrocytosis	2	1.92	1920	normal	1	28	280	normal	1
779	female	1	51	adult	1	1.59	159	62.5985	53	51.4765	55.4	1.52354	5.14765	20.96	normal	1	Complication	1	mild systemic disease	2	2017	1	0.08	0.8	normal	0	12.8	normal	1	83.9	eucytic	1	29.1	euchromic	1	34.7	normal	1	3.16	normal	1	3.28	3280	normal	1	40	400	normal	1
780	male	0	41	adult	1												Complication	1	normal healthy	1	2017	1	0.02	0.2	normal	0	15.1	normal	1	87	eucytic	1	28.5	euchromic	1	32.8	normal	1	4.77	normal	1	1.68	1680	normal	1	33	330	normal	1
781	female	1	74	older adult	2									28	normal	1	Stenosis	9	mild systemic disease	2	2017	1	0.07	0.7	normal	0	13.1	normal	1	89.3	eucytic	1	28.6	euchromic	1	32	low	0	2.49	normal	1	4.39	4390	lymphocytosis	2	24	240	normal	1
782	male	0	43	adult	1												Disc disease	4	mild systemic disease	2	2017	1	0.41	4.1	normal	0	15.7	normal	1	88.3	eucytic	1	30.5	euchromic	1	34.5	normal	1	3.59	normal	1	2.95	2950	normal	1	26	260	normal	1
783	female	1	43	adult	1	1.52	152	59.8426	66	45.1379	51.2	20.8621	4.51379	28.57	overweight	2	Disc herniation	5	mild systemic disease	2	2017	1	0.31	3.1	normal	0	14.4	normal	1	90.2	eucytic	1	29.9	euchromic	1	33.2	normal	1	6.89	neutrocytosis	2	3.21	3210	normal	1	28	280	normal	1
784	female	1	53	adult	1	1.78	178	70.0788	61	68.6812	66.8	-7.68119	6.86812	19.25	normal	1	Complication	1	mild systemic disease	2	2017	1	0.03	0.3	normal	0	12.5	normal	1	92.7	eucytic	1	30.6	euchromic	1	33	normal	1	2.47	normal	1	1.95	1950	normal	1	24	240	normal	1
785	female	1	75	older adult	2	1.55	155	61.0237	60	47.8544	53	12.1456	4.78544	24.97	underweight	0	Disc disease	4	mild systemic disease	2	2017	1	0.14	1.4	normal	0	14.4	normal	1	92.2	eucytic	1	30.3	euchromic	1	32.8	normal	1	3.81	normal	1	1.49	1490	normal	1	30	300	normal	1
786	male	0	66	adult	1	1.82	182	71.6536	98	76.8032	74	21.1968	7.68032	29.59	overweight	2	Spondylosis	8	severe systemic disease	3	2017	1	0.31	3.1	normal	0	12.5	low	0	78.3	microcytic	0	24.9	hypochromic	0	31.7	low	0	7.23	neutrocytosis	2	3.85	3850	lymphocytosis	2	35	350	normal	1
787	female	1	45	adult	1									25	overweight	2	Cervical disorder	0	normal healthy	1	2017	1	0.17	1.7	normal	0	14.4	normal	1	87	eucytic	1	28.3	euchromic	1	32.5	normal	1	6.4	neutrocytosis	2	2.58	2580	normal	1	22	220	low	0
788	female	1	65	adult	1	1.6	160	62.9922	70	52.382	56	17.618	5.2382	27.34	overweight	2	Disc disease	4	mild systemic disease	2	2017	1	1	10	high	1	13.3	normal	1	100	macrocytic	2	32.4	macrochromic	2	32.4	normal	1	5.46	normal	1	2.24	2240	normal	1	24	240	normal	1
789	male	0	78	older adult	2	1.7	170	66.9292	82	65.9371	65	16.0629	6.59371	28.37	normal	1	Stenosis	9	mild systemic disease	2	2017	1	0.04	0.4	normal	0	15.3	normal	1	89.3	eucytic	1	30.4	euchromic	1	34	normal	1	2.55	normal	1	1.45	1450	normal	1	25	250	normal	1
790	female	1	65	adult	1	1.55	155	61.0237	50	47.8544	53	2.14559	4.78544	20.81	normal	1	Deformity, degenerative	2	mild systemic disease	2	2017	1	0.55	5.5	high	1	14.1	normal	1	95.5	macrocytic	2	30.5	euchromic	1	32	low	0	8.03	neutrocytosis	2	1.59	1590	normal	1	25	250	normal	1
791	male	0	53	adult	1	1.6	160	62.9922	76	56.882	57.5	19.118	5.6882	29.69	overweight	2	Disc disease	4	mild systemic disease	2	2017	1	1.06	10.6	high	1	16.3	normal	1	96	macrocytic	2	32.6	macrochromic	2	34	normal	1	4.63	normal	1	3.21	3210	normal	1	22	220	low	0
792	female	1	59	adult	1	1.62	162	63.7796	64	54.193	57.2	9.80701	5.4193	24.39	normal	1	Disc disease	4	mild systemic disease	2	2017	1	0.05	0.5	normal	0	11.8	normal	1	66.2	microcytic	0	20.3	hypochromic	0	30.6	low	0	3.25	normal	1	3.06	3060	normal	1	24	240	normal	1
793	male	0	77	older adult	2	1.65	165	64.9607	70	61.4095	61.25	8.59047	6.14095	25.71	normal	1	Stenosis	9	severe systemic disease	3	2017	1	0.59	5.9	high	1	13.6	low	0	81.4	eucytic	1	25.9	euchromic	1	31.8	low	0	10	neutrocytosis	2	2.59	2590	normal	1	28	280	normal	1
794	male	0	62	adult	1									23.53	normal	1	Stenosis	9	mild systemic disease	2	2017	1	2.93	29.3	high	1	14.4	normal	1	91.4	eucytic	1	29.4	euchromic	1	32.2	low	0	4.29	normal	1	2.66	2660	normal	1	25	250	normal	1
795	female	1	50	adult	1									20	normal	1	Cervical disorder	0	mild systemic disease	2	2017	1	0.14	1.4	normal	0	14.7	normal	1	87.9	eucytic	1	29.1	euchromic	1	33	normal	1	2.42	normal	1	3.14	3140	normal	1	22	220	low	0
796	male	0	53	adult	1									25	overweight	2	Spondylolisthesis, degenerative	6	normal healthy	1	2017	1	0.03	0.3	normal	0	12.9	low	0	88.2	eucytic	1	28.8	euchromic	1	32.7	normal	1	2.44	normal	1	2.81	2810	normal	1	28	280	normal	1
797	male	0	46	adult	1	1.89	189	74.4095	92	83.1418	79.25	8.85818	8.31418	25.76	overweight	2	Cervical disorder	0	normal healthy	1	2017	1	0.03	0.3	normal	0	15	normal	1	83.9	eucytic	1	27.4	euchromic	1	32.7	normal	1	3.53	normal	1	1.45	1450	normal	1	32	320	normal	1
798	male	0	53	adult	1	1.73	173	68.1103	77	68.6536	67.25	8.34637	6.86536	25.73	overweight	2	Disc disease	4	mild systemic disease	2	2017	1	0.09	0.9	normal	0	15.7	normal	1	91.1	eucytic	1	31.1	euchromic	1	34.1	normal	1	3.4	normal	1	1.63	1630	normal	1	28	280	normal	1
799	female	1	58	adult	1												Spondylolisthesis, degenerative	6	mild systemic disease	2	2017	1	0.69	6.9	high	1	14.4	normal	1	93.4	eucytic	1	30.5	euchromic	1	32.7	normal	1	3.22	normal	1	2.41	2410	normal	1	26	260	normal	1
800	female	1	40	adult	1	1.5	150	59.0551	51	43.3268	50	7.67316	4.33268	22.67	normal	1	Spondylolisthesis, idiopathic	7	mild systemic disease	2	2017	1	0.02	0.2	normal	0	12	normal	1	82.9	eucytic	1	26.6	euchromic	1	32.1	low	0	2.63	normal	1	1.35	1350	normal	1	17	170	low	0
801	female	1	49	adult	1	1.53	153	60.2363	53	46.0434	51.8	6.95662	4.60434	22.64	normal	1	Spondylolisthesis, idiopathic	7	normal healthy	1	2017	1	0.02	0.2	normal	0	13.2	normal	1	88.9	eucytic	1	29.4	euchromic	1	33.1	normal	1	3.88	normal	1	1.76	1760	normal	1	27	270	normal	1
802	male	0	26	younger adult	0												Disc herniation	5	normal healthy	1	2017	1	0.08	0.8	normal	0	15.3	normal	1	81.6	eucytic	1	28.7	euchromic	1	35.1	normal	1	4.23	normal	1	3.7	3700	lymphocytosis	2
804	male	0	56	adult	1	1.7	170	66.9292	85	65.9371	65	19.0629	6.59371	29.41	overweight	2	Spondylolisthesis, degenerative	6	mild systemic disease	2	2017	1	0.21	2.1	normal	0	13.6	low	0	69.5	microcytic	0	21.2	hypochromic	0	30.5	low	0	6.05	neutrocytosis	2	2.5	2500	normal	1	34	340	normal	1
805	male	0	55	adult	1	1.66	166	65.3544	67	62.315	62	4.68496	6.2315	24.31	normal	1	Disc herniation	5	normal healthy	1	2017	1	0.06	0.6	normal	0	15.9	normal	1	88.8	eucytic	1	29.2	euchromic	1	32.9	normal	1	5.57	neutrocytosis	2	4.26	4260	lymphocytosis	2	35	350	normal	1
806	female	1	61	adult	1	1.65	165	64.9607	73	56.9095	59	16.0905	5.69095	26.81	overweight	2	Stenosis	9	mild systemic disease	2	2017	1	0.31	3.1	normal	0	14.4	normal	1	92.3	eucytic	1	31.8	euchromic	1	34.4	normal	1	3.56	normal	1	2.13	2130	normal	1	22	220	low	0
807	female	1	40	adult	1												Complication	1	normal healthy	1	2017	1	0.23	2.3	normal	0	13.5	normal	1	92.9	eucytic	1	29	euchromic	1	31.2	low	0	2.91	normal	1	2.5	2500	normal	1	28	280	normal	1
808	male	0	45	adult	1	1.76	176	69.2914	66	71.3702	69.5	-5.37016	7.13702	21.31	normal	1	Disc disease	4	normal healthy	1	2017	1	0.08	0.8	normal	0	15.3	normal	1	95.9	macrocytic	2	31.4	euchromic	1	32.8	normal	1	3.1	normal	1	1.73	1730	normal	1	39	390	normal	1
809	male	0	47	adult	1	1.65	165	64.9607	70	61.4095	61.25	8.59047	6.14095	25.71	overweight	2	Disc disease	4	normal healthy	1	2017	1	0.07	0.7	normal	0	15.9	normal	1	85.4	eucytic	1	29.4	euchromic	1	34.4	normal	1	2.77	normal	1	2.52	2520	normal	1	24	240	normal	1
810	male	0	30	younger adult	0												Complication	1	normal healthy	1	2017	1	0.62	6.2	high	1	16.5	normal	1	94.4	macrocytic	2	31	euchromic	1	32.8	normal	1	5.88	neutrocytosis	2	1.61	1610	normal	1	33	330	normal	1
811	female	1	86	older adult	2									26	normal	1	Stenosis	9	mild systemic disease	2	2017	1	0.14	1.4	normal	0	14.2	normal	1	96.5	macrocytic	2	31.4	euchromic	1	32.6	normal	1	2.55	normal	1	2.58	2580	normal	1	26	260	normal	1
812	male	0	60	adult	1	1.7	170	66.9292	95	65.9371	65	29.0629	6.59371	32.87	obesity I	3	Complication	1	mild systemic disease	2	2017	1	0.74	7.4	high	1	12.3	low	0	93.7	macrocytic	2	31.1	euchromic	1	33.2	normal	1	5.24	normal	1	1.2	1200	lymphopenia	0	32	320	normal	1
813	female	1	56	adult	1	1.63	163	64.1733	64	55.0985	57.8	8.9015	5.50985	24.09	normal	1	Spondylolisthesis, degenerative	6	mild systemic disease	2	2017	1	0.02	0.2	normal	0	14.6	normal	1	86.1	eucytic	1	29.1	euchromic	1	33.8	normal	1	2.95	normal	1	1.78	1780	normal	1	30	300	normal	1
814	female	1	55	adult	1												Spondylolisthesis, degenerative	6	mild systemic disease	2	2017	1	0.26	2.6	normal	0	13.9	normal	1	88.6	eucytic	1	28.4	euchromic	1	32	low	0	3.73	normal	1	4.38	4380	lymphocytosis	2	20	200	low	0
815	female	1	47	adult	1	1.56	156	61.4174	52	48.7599	53.6	3.24008	4.87599	21.37	normal	1	Spondylolisthesis, idiopathic	7	mild systemic disease	2	2017	1	0.27	2.7	normal	0	13.8	normal	1	84.2	eucytic	1	27.9	euchromic	1	33.1	normal	1	2.84	normal	1	1.71	1710	normal	1	22	220	low	0
816	female	1	42	adult	1	1.6	160	62.9922	52	52.382	56	-0.381968	5.2382	20.31	normal	1	Disc herniation	5	mild systemic disease	2	2017	1	0.2	2	normal	0	13.9	normal	1	92.2	eucytic	1	30	euchromic	1	32.6	normal	1	9.82	neutrocytosis	2	8.37	8370	lymphocytosis	2	43	430	high	2
817	male	0	45	adult	1	1.82	182	71.6536	80	76.8032	74	3.19676	7.68032	24.15	normal	1	Disc disease	4	normal healthy	1	2017	1	0.07	0.7	normal	0	14.5	normal	1	90.9	eucytic	1	30.5	euchromic	1	33.6	normal	1	3.92	normal	1	1.79	1790	normal	1	26	260	normal	1
818	male	0	26	younger adult	0	1.84	184	72.441	76	78.6143	75.5	-2.61426	7.86143	22.45	normal	1	Spondylosis	8	mild systemic disease	2	2017	1	0.05	0.5	normal	0	16.5	normal	1	88.5	eucytic	1	29.7	euchromic	1	33.5	normal	1	4.45	normal	1	1.39	1390	normal	1	33	330	normal	1
819	female	1	57	adult	1	1.7	170	66.9292	63	61.4371	62	1.56291	6.14371	21.8	normal	1	Disc disease	4	mild systemic disease	2	2017	1	0.04	0.4	normal	0	15.6	normal	1	91.8	eucytic	1	31.3	euchromic	1	34.1	normal	1	3.12	normal	1	1.68	1680	normal	1	26	260	normal	1
820	female	1	26	younger adult	0									22	normal	1	Disc herniation	5	normal healthy	1	2017	1	0.27	2.7	normal	0	14.3	normal	1	86.5	eucytic	1	28.8	euchromic	1	33.3	normal	1	2.5	normal	1	2.42	2420	normal	1	22	220	low	0
821	male	0	73	older adult	2	1.72	172	67.7166	63	67.7481	66.5	-4.74812	6.77481	21.3	underweight	0	Deformity, degenerative	2	mild systemic disease	2	2017	1	0.09	0.9	normal	0	14.6	normal	1	92.3	macrocytic	2	31.3	euchromic	1	33.9	normal	1	2.97	normal	1	1.73	1730	normal	1	30	300	normal	1
822	female	1	52	adult	1	1.64	164	64.567	80	56.004	58.4	23.996	5.6004	29.74	overweight	2	Disc disease	4	mild systemic disease	2	2017	1	0.18	1.8	normal	0	14.1	normal	1	97.6	macrocytic	2	33.2	macrochromic	2	34	normal	1	10.67	neutrocytosis	2	3.12	3120	normal	1	37	370	normal	1
823	male	0	40	adult	1	1.81	181	71.2599	83	75.8977	73.25	7.10227	7.58977	25.34	overweight	2	Disc herniation	5	mild systemic disease	2	2017	1	0.68	6.8	high	1	16	normal	1	81.5	eucytic	1	26.5	euchromic	1	32.5	normal	1	4.21	normal	1	2.03	2030	normal	1	30	300	normal	1
824	male	0	75	older adult	2									26	normal	1	Spondylosis	8	mild systemic disease	2	2017	1	4.55	45.5	high	1	14.4	normal	1	90.3	eucytic	1	29.1	euchromic	1	32.2	low	0	5.98	neutrocytosis	2	1.09	1090	lymphopenia	0	29	290	normal	1
825	female	1	55	adult	1	1.6	160	62.9922	46	52.382	56	-6.38197	5.2382	17.97	underweight	0	Cervical disorder	0	severe systemic disease	3	2017	1	0.05	0.5	normal	0	14.2	normal	1	85.6	eucytic	1	28.3	euchromic	1	33.1	normal	1	4.93	normal	1	1.43	1430	normal	1	26	260	normal	1
826	female	1	52	adult	1	1.67	167	65.7481	61	58.7206	60.2	2.27945	5.87206	21.87	normal	1	Complication	1	mild systemic disease	2	2017	1	0.12	1.2	normal	0	13.5	normal	1	91.6	eucytic	1	30.5	euchromic	1	33.3	normal	1	4.49	normal	1	2.09	2090	normal	1	23	230	normal	1
827	female	1	79	older adult	2												Stenosis	9	mild systemic disease	2	2017	1	0.11	1.1	normal	0	14.5	normal	1	86.4	eucytic	1	28.9	euchromic	1	33.5	normal	1	3.37	normal	1	1.98	1980	normal	1	36	360	normal	1
828	male	0	80	older adult	2	1.69	169	66.5355	75	65.0316	64.25	9.96842	6.50316	26.26	normal	1	Spondylolisthesis, degenerative	6	mild systemic disease	2	2017	1	0.85	8.5	high	1	11.7	low	0	84.4	eucytic	1	26.4	euchromic	1	31.3	low	0	3.81	normal	1	1.57	1570	normal	1	19	190	low	0
829	female	1	62	adult	1												Complication	1	severe systemic disease	3	2017	1	0.3	3	normal	0	12.2	normal	1	85	eucytic	1	28.5	euchromic	1	33.5	normal	1	4.58	normal	1	1.87	1870	normal	1	25	250	normal	1
830	female	1	59	adult	1	1.67	167	65.7481	65	58.7206	60.2	6.27945	5.87206	23.31	normal	1	Disc herniation	5	mild systemic disease	2	2017	1	0.09	0.9	normal	0	14.9	normal	1	87.9	eucytic	1	30.5	euchromic	1	34.7	normal	1	5.01	normal	1	2.57	2570	normal	1	27	270	normal	1
831	female	1	49	adult	1												Complication	1	mild systemic disease	2	2017	1	0.28	2.8	normal	0	13.1	normal	1	89.7	eucytic	1	28.7	euchromic	1	32	low	0	3.91	normal	1	3.45	3450	normal	1	28	280	normal	1
832	female	1	53	adult	1												Spondylolisthesis, degenerative	6	normal healthy	1	2017	1	0.03	0.3	normal	0	13.2	normal	1	93.6	eucytic	1	31.1	euchromic	1	33.2	normal	1	4.36	normal	1	2.66	2660	normal	1	25	250	normal	1
833	female	1	62	adult	1												Deformity, degenerative	2	mild systemic disease	2	2017	1	0.13	1.3	normal	0	14.6	normal	1	82.9	eucytic	1	28.1	euchromic	1	34	normal	1	2.89	normal	1	2.93	2930	normal	1	26	260	normal	1
834	female	1	53	adult	1	1.78	178	70.0788	75	68.6812	66.8	6.31881	6.86812	23.67	normal	1	Deformity, degenerative	2	mild systemic disease	2	2017	1	0.18	1.8	normal	0	12.2	normal	1	94.3	eucytic	1	31.4	euchromic	1	33.3	normal	1	4.3	normal	1	1.11	1110	lymphopenia	0	20	200	low	0
835	male	0	20	younger adult	0												Deformity, idiopathic	3	normal healthy	1	2017	1	0.03	0.3	normal	0	15	normal	1	84.4	eucytic	1	28.6	euchromic	1	33.9	normal	1	2.3	normal	1	2.23	2230	normal	1	24	240	normal	1
836	female	1	26	younger adult	0	1.6	160	62.9922	54	52.382	56	1.61803	5.2382	21.09	normal	1	Deformity, idiopathic	3	mild systemic disease	2	2017	1	0.03	0.3	normal	0	14.2	normal	1	91.7	eucytic	1	30.1	euchromic	1	32.8	normal	1	4.27	normal	1	3.05	3050	normal	1
838	female	1	49	adult	1									23	normal	1	Stenosis	9	mild systemic disease	2	2017	1	0.74	7.4	high	1	12	normal	1	83.9	eucytic	1	26.9	euchromic	1	32.1	low	0	5.64	normal	1	1.91	1910	normal	1	25	250	normal	1
839	male	0	58	adult	1	1.68	168	66.1418	78	64.1261	63.5	13.8739	6.41261	27.64	overweight	2	Disc herniation	5	normal healthy	1	2017	1	0.46	4.6	normal	0	15.2	normal	1	89.3	eucytic	1	30.1	euchromic	1	33.7	normal	1	3.37	normal	1	1.97	1970	normal	1	32	320	normal	1
840	female	1	56	adult	1	1.59	159	62.5985	71	51.4765	55.4	19.5235	5.14765	28.08	overweight	2	Complication	1	mild systemic disease	2	2017	1	0.41	4.1	normal	0	10.7	low	0	77.6	microcytic	0	23.3	hypochromic	0	30	low	0	4.92	normal	1	2.79	2790	normal	1	27	270	normal	1
841	female	1	45	adult	1	1.7	170	66.9292	88	61.4371	62	26.5629	6.14371	30.45	obesity I	3	Disc herniation	5	mild systemic disease	2	2017	1	2.62	26.2	high	1	14.4	normal	1	90.7	eucytic	1	30.6	euchromic	1	33.7	normal	1	9.1	neutrocytosis	2	2.43	2430	normal	1	30	300	normal	1
843	female	1	50	adult	1												Stenosis	9	mild systemic disease	2	2017	1	0.01	0.1	normal	0	12.7	normal	1	93.6	eucytic	1	31.1	euchromic	1	33.2	normal	1	5.53	normal	1	1.8	1800	normal	1	25	250	normal	1
844	female	1	58	adult	1												Spondylosis	8	mild systemic disease	2	2017	1	0.49	4.9	normal	0	12.2	normal	1	90	eucytic	1	29.7	euchromic	1	33	normal	1	3.74	normal	1	2.03	2030	normal	1	25	250	normal	1
845	male	0	42	adult	1									22	normal	1	Disc disease	4	normal healthy	1	2017	1	0.03	0.3	normal	0	14.8	normal	1	101.6	macrocytic	2	33.8	macrochromic	2	33.3	normal	1	3.14	normal	1	2.89	2890	normal	1	37	370	normal	1
846	male	0	43	adult	1												Disc herniation	5	normal healthy	1	2017	1	0.08	0.8	normal	0	15.1	normal	1	87.2	eucytic	1	28.9	euchromic	1	33.2	normal	1	3.6	normal	1	2.41	2410	normal	1	36	360	normal	1
847	female	1	75	older adult	2									31	normal	1	Deformity, degenerative	2	mild systemic disease	2	2017	1	0.22	2.2	normal	0	15.7	normal	1	87.9	eucytic	1	29.2	euchromic	1	33.2	normal	1	4.66	normal	1	1.96	1960	normal	1	22	220	low	0
848	female	1	78	older adult	2	1.58	158	62.2048	60	50.5709	54.8	9.42906	5.05709	24.03	underweight	0	Disc disease	4	mild systemic disease	2	2017	1	0.18	1.8	normal	0	13.9	normal	1	89.1	eucytic	1	28	euchromic	1	31.4	low	0	4.33	normal	1	2.26	2260	normal	1	28	280	normal	1
849	female	1	81	older adult	2	1.64	164	64.567	57	56.004	58.4	0.995983	5.6004	21.19	underweight	0	Stenosis	9	severe systemic disease	3	2017	1	0.12	1.2	normal	0	15.3	normal	1	88.5	eucytic	1	28.9	euchromic	1	32.7	normal	1	5.51	normal	1	2.05	2050	normal	1	24	240	normal	1
850	female	1	35	younger adult	0	1.55	155	61.0237	56	47.8544	53	8.14559	4.78544	23.31	normal	1	Spondylolisthesis, idiopathic	7	normal healthy	1	2017	1	0.03	0.3	normal	0	15.1	normal	1	87.2	eucytic	1	29.4	euchromic	1	33.7	normal	1	3.86	normal	1	2.05	2050	normal	1	25	250	normal	1
851	male	0	82	older adult	2	1.71	171	67.3229	80	66.8426	65.75	13.1574	6.68426	27.36	normal	1	Stenosis	9	severe systemic disease	3	2017	1	0.94	9.4	high	1	12.3	low	0	83.4	eucytic	1	27.9	euchromic	1	33.4	normal	1	5.55	neutrocytosis	2	1.72	1720	normal	1	19	190	low	0
852	female	1	54	adult	1									30.2	obesity I	3	Disc disease	4	mild systemic disease	2	2017	1	0.21	2.1	normal	0	14.2	normal	1	91.5	eucytic	1	30.2	euchromic	1	33	normal	1	2.84	normal	1	2.58	2580	normal	1	31	310	normal	1
853	female	1	48	adult	1	1.68	168	66.1418	75	59.6261	60.8	15.3739	5.96261	26.57	overweight	2	Complication	1	mild systemic disease	2	2017	1	0.22	2.2	normal	0	11.6	normal	1	88.4	eucytic	1	29.1	euchromic	1	33	normal	1	3.61	normal	1	2.03	2030	normal	1	21	210	low	0
854	male	0	58	adult	1												Disc disease	4	normal healthy	1	2017	1	0.05	0.5	normal	0	15.8	normal	1	94	macrocytic	2	31.7	euchromic	1	33.7	normal	1	3.89	normal	1	2.48	2480	normal	1	26	260	normal	1
855	female	1	65	adult	1	1.67	167	65.7481	60	58.7206	60.2	1.27945	5.87206	21.51	normal	1	Spondylolisthesis, degenerative	6	mild systemic disease	2	2017	1	0.09	0.9	normal	0	14.4	normal	1	89.2	eucytic	1	29.9	euchromic	1	33.6	normal	1	5.33	normal	1	1.64	1640	normal	1	25	250	normal	1
856	male	0	56	adult	1	1.65	165	64.9607	67	61.4095	61.25	5.59047	6.14095	24.61	normal	1	Stenosis	9	mild systemic disease	2	2017	1	0.06	0.6	normal	0	14.4	normal	1	82	eucytic	1	27.8	euchromic	1	33.9	normal	1	2.05	normal	1	2.14	2140	normal	1	30	300	normal	1
857	male	0	30	younger adult	0												Disc herniation	5	normal healthy	1	2017	1	0.03	0.3	normal	0	16.2	normal	1	84.5	eucytic	1	28.8	euchromic	1	34.1	normal	1	11.18	neutrocytosis	2	1.71	1710	normal	1	39	390	normal	1
858	male	0	46	adult	1									21.38	normal	1	Spondylolisthesis, idiopathic	7	normal healthy	1	2017	1	0.06	0.6	normal	0	14.3	normal	1	86.4	eucytic	1	29.4	euchromic	1	34	normal	1	1.78	normal	1	1.25	1250	lymphopenia	0	27	270	normal	1
859	male	0	75	older adult	2												Complication	1	severe systemic disease	3	2017	1	0.16	1.6	normal	0	14.2	normal	1	84.4	eucytic	1	27.7	euchromic	1	32.9	normal	1	8.59	neutrocytosis	2	2.19	2190	normal	1
860	male	0	49	adult	1	1.73	173	68.1103	65	68.6536	67.25	-3.65363	6.86536	21.72	normal	1	Disc disease	4	mild systemic disease	2	2017	1	0.09	0.9	normal	0	13.9	normal	1	93.1	macrocytic	2	31	euchromic	1	33.3	normal	1	2.2	normal	1	1.82	1820	normal	1	27	270	normal	1
861	female	1	58	adult	1												Disc disease	4	mild systemic disease	2	2017	1	0.18	1.8	normal	0	14	normal	1	90.7	eucytic	1	30.4	euchromic	1	33.5	normal	1	2.35	normal	1	1.78	1780	normal	1	24	240	normal	1
863	female	1	56	adult	1	1.64	164	64.567	79	56.004	58.4	22.996	5.6004	29.37	overweight	2	Disc disease	4	mild systemic disease	2	2017	1	0.55	5.5	high	1	14.7	normal	1	84.8	eucytic	1	27.9	euchromic	1	33	normal	1	2.82	normal	1	1.34	1340	normal	1	23	230	normal	1
864	female	1	45	adult	1	1.55	155	61.0237	65	47.8544	53	17.1456	4.78544	27.06	overweight	2	Disc disease	4	normal healthy	1	2017	1	0.2	2	normal	0	14.1	normal	1	92.6	eucytic	1	30.9	euchromic	1	33.3	normal	1	4.36	normal	1	2.54	2540	normal	1	23	230	normal	1
865	female	1	50	adult	1												Spondylolisthesis, idiopathic	7	mild systemic disease	2	2017	1	0.03	0.3	normal	0	14.3	normal	1	90.5	eucytic	1	30.1	euchromic	1	33.3	normal	1	6.45	neutrocytosis	2	2.56	2560	normal	1	27	270	normal	1
866	female	1	34	younger adult	0									26.35	overweight	2	Disc disease	4	mild systemic disease	2	2017	1	0.17	1.7	normal	0	13	normal	1	87.6	eucytic	1	29.9	euchromic	1	34.1	normal	1	4.53	normal	1	2.12	2120	normal	1	22	220	low	0
867	male	0	48	adult	1	1.77	177	69.6851	76	72.2757	70.25	3.72432	7.22757	24.26	normal	1	Disc herniation	5	mild systemic disease	2	2017	1	0.3	3	normal	0	16.4	normal	1	91.8	eucytic	1	31.2	euchromic	1	34	normal	1	5.92	neutrocytosis	2	2.35	2350	normal	1	32	320	normal	1
868	female	1	67	adult	1												Deformity, degenerative	2	normal healthy	1	2017	1	0.32	3.2	normal	0	13.2	normal	1	91.6	eucytic	1	29.9	euchromic	1	32.7	normal	1	3.71	normal	1	1.62	1620	normal	1	21	210	low	0
869	female	1	77	older adult	2	1.59	159	62.5985	55	51.4765	55.4	3.52354	5.14765	21.76	underweight	0	Spondylolisthesis, degenerative	6	mild systemic disease	2	2017	1	0.19	1.9	normal	0	13.9	normal	1	90.6	eucytic	1	28.5	euchromic	1	31.5	low	0	3.28	normal	1	1.77	1770	normal	1	29	290	normal	1
870	female	1	49	adult	1												Disc herniation	5	mild systemic disease	2	2017	1	0.03	0.3	normal	0	13.1	normal	1	87.9	eucytic	1	28.7	euchromic	1	32.7	normal	1	2.83	normal	1	1.88	1880	normal	1	35	350	normal	1
871	male	0	60	adult	1	1.78	178	70.0788	95	73.1812	71	21.8188	7.31812	29.98	overweight	2	Disc disease	4	mild systemic disease	2	2017	1	0.13	1.3	normal	0	14.7	normal	1	88.6	eucytic	1	29.5	euchromic	1	33.3	normal	1	3.47	normal	1	2.07	2070	normal	1	31	310	normal	1
874	female	1	54	adult	1	1.8	180	70.8662	75	70.4922	68	4.50779	7.04922	23.15	normal	1	Deformity, degenerative	2	mild systemic disease	2	2017	1	0.1	1	normal	0	13.2	normal	1	92.5	eucytic	1	30.9	euchromic	1	33.4	normal	1	4.51	normal	1	2.18	2180	normal	1	31	310	normal	1
875	male	0	19	younger adult	0												Deformity, idiopathic	3	normal healthy	1	2017	1	0.07	0.7	normal	0	13.8	normal	1	91.6	eucytic	1	30.4	euchromic	1	33.2	normal	1	3.59	normal	1	2.02	2020	normal	1	26	260	normal	1
876	female	1	79	older adult	2									21	underweight	0	Stenosis	9	mild systemic disease	2	2017	1	0.11	1.1	normal	0	14.2	normal	1	89.3	eucytic	1	29.2	euchromic	1	32.7	normal	1	4.09	normal	1	1.96	1960	normal	1
877	female	1	43	adult	1									19	normal	1	Disc disease	4	mild systemic disease	2	2017	1	0.09	0.9	normal	0	14.9	normal	1	95.7	macrocytic	2	32.2	euchromic	1	33.6	normal	1	2.76	normal	1	2.5	2500	normal	1	25	250	normal	1
878	male	0	47	adult	1									30	obesity I	3	Stenosis	9	mild systemic disease	2	2017	1	0.26	2.6	normal	0	15.4	normal	1	100	macrocytic	2	33.6	macrochromic	2	33.6	normal	1	3.46	normal	1	1.71	1710	normal	1	30	300	normal	1
879	female	1	40	adult	1	1.7	170	66.9292	90	61.4371	62	28.5629	6.14371	31.14	obesity I	3	Disc herniation	5	mild systemic disease	2	2017	1	0.32	3.2	normal	0	14	normal	1	91.5	eucytic	1	31.3	euchromic	1	34.1	normal	1	5.51	normal	1	2.39	2390	normal	1	20	200	low	0
880	male	0	37	younger adult	0												Disc disease	4	normal healthy	1	2017	1	0.08	0.8	normal	0	15.4	normal	1	88	eucytic	1	28.9	euchromic	1	32.9	normal	1	3.88	normal	1	1.85	1850	normal	1	30	300	normal	1
881	female	1	50	adult	1	1.57	157	61.8111	85	49.6654	54.2	35.3346	4.96654	34.48	obesity I	3	Deformity, idiopathic	3	mild systemic disease	2	2017	1	0.63	6.3	high	1	10.9	low	0	77.7	microcytic	0	24.3	hypochromic	0	31.2	low	0	5.51	normal	1	2.18	2180	normal	1	27	270	normal	1
882	female	1	70	older adult	2												Cervical disorder	0	mild systemic disease	2	2017	1	0.49	4.9	normal	0	12.7	normal	1	88.3	eucytic	1	29.8	euchromic	1	33.8	normal	1	4.45	normal	1	5.21	5210	lymphocytosis	2	31	310	normal	1
884	male	0	36	younger adult	0	1.69	169	66.5355	70	65.0316	64.25	4.96842	6.50316	24.51	normal	1	Disc herniation	5	normal healthy	1	2017	1	0.05	0.5	normal	0	14.4	normal	1	82.1	eucytic	1	26.6	euchromic	1	32.4	normal	1	4.11	normal	1	2.51	2510	normal	1	39	390	normal	1
885	male	0	39	younger adult	0	1.78	178	70.0788	78	73.1812	71	4.81881	7.31812	24.62	normal	1	Spondylolisthesis, idiopathic	7	normal healthy	1	2017	1	0.02	0.2	normal	0	16.3	normal	1	86.7	eucytic	1	28.2	euchromic	1	32.5	normal	1	3.72	normal	1	2.43	2430	normal	1
886	male	0	54	adult	1	1.77	177	69.6851	92	72.2757	70.25	19.7243	7.22757	29.37	overweight	2	Disc herniation	5	mild systemic disease	2	2017	1	0.18	1.8	normal	0	14.8	normal	1	91.2	eucytic	1	30.9	euchromic	1	33.9	normal	1	2.73	normal	1	1.57	1570	normal	1	31	310	normal	1
887	female	1	57	adult	1	1.65	165	64.9607	62	56.9095	59	5.09047	5.69095	22.77	normal	1	Disc disease	4	mild systemic disease	2	2017	1	0.09	0.9	normal	0	13.9	normal	1	93.3	eucytic	1	30.8	euchromic	1	33	normal	1	2.66	normal	1	2.21	2210	normal	1	29	290	normal	1
888	male	0	71	older adult	2	1.73	173	68.1103	83	68.6536	67.25	14.3464	6.86536	27.73	normal	1	Cervical disorder	0	mild systemic disease	2	2017	1	0.04	0.4	normal	0	16.5	normal	1	88.6	eucytic	1	30.4	euchromic	1	34.3	normal	1	5.81	neutrocytosis	2	2.76	2760	normal	1	30	300	normal	1
890	female	1	77	older adult	2	1.48	148	58.2677	68	41.5158	48.8	26.4842	4.15158	31.04	normal	1	Stenosis	9	mild systemic disease	2	2017	1	0.34	3.4	normal	0	13.5	normal	1	88.1	eucytic	1	29.8	euchromic	1	33.8	normal	1	3.12	normal	1	2.18	2180	normal	1	28	280	normal	1
891	male	0	55	adult	1									26	overweight	2	Disc disease	4	mild systemic disease	2	2017	1	0.35	3.5	normal	0	16	normal	1	91.1	eucytic	1	32.4	macrochromic	2	35.6	normal	1	4.16	normal	1	2.14	2140	normal	1	34	340	normal	1
892	male	0	70	older adult	2	1.68	168	66.1418	94	64.1261	63.5	29.8739	6.41261	33.3	normal	1	Disc disease	4	mild systemic disease	2	2017	1	0.12	1.2	normal	0	13.8	normal	1	92	eucytic	1	29.7	euchromic	1	32.2	low	0	3.87	normal	1	2.43	2430	normal	1	27	270	normal	1
893	female	1	68	adult	1	1.6	160	62.9922	53	52.382	56	0.618032	5.2382	20.7	normal	1	Spondylolisthesis, degenerative	6	mild systemic disease	2	2017	1	0.23	2.3	normal	0	13.2	normal	1	95.8	macrocytic	2	30.5	euchromic	1	31.8	low	0	3.37	normal	1	2.07	2070	normal	1	28	280	normal	1
894	female	1	66	adult	1	1.59	159	62.5985	54	51.4765	55.4	2.52354	5.14765	21.36	normal	1	Deformity, degenerative	2	mild systemic disease	2	2017	1	0.38	3.8	normal	0	14.8	normal	1	91.8	eucytic	1	29.5	euchromic	1	32.1	low	0	3.3	normal	1	2.16	2160	normal	1	25	250	normal	1
895	female	1	28	younger adult	0	1.62	162	63.7796	51	54.193	57.2	-3.19299	5.4193	19.43	normal	1	Spondylolisthesis, idiopathic	7	normal healthy	1	2017	1	0.03	0.3	normal	0	13.2	normal	1	90.3	eucytic	1	29	euchromic	1	32.1	low	0	3.81	normal	1	1.4	1400	normal	1	26	260	normal	1
896	male	0	50	adult	1									24	normal	1	Disc herniation	5	normal healthy	1	2017	1	0.01	0.1	normal	0	15.2	normal	1	85.2	eucytic	1	29.2	euchromic	1	34.2	normal	1	2.77	normal	1	2.12	2120	normal	1	44	440	high	2
897	female	1	61	adult	1									26	overweight	2	Spondylolisthesis, degenerative	6	mild systemic disease	2	2017	1	1.44	14.4	high	1	13.1	normal	1	90.8	eucytic	1	29.4	euchromic	1	32.3	normal	1	4.59	normal	1	2.25	2250	normal	1	20	200	low	0
898	male	0	71	older adult	2	1.7	170	66.9292	72	65.9371	65	6.06291	6.59371	24.91	underweight	0	Spondylolisthesis, degenerative	6	mild systemic disease	2	2017	1	0.09	0.9	normal	0	15	normal	1	93.1	macrocytic	2	31.2	euchromic	1	33.5	normal	1	3.36	normal	1	2.46	2460	normal	1	27	270	normal	1
899	female	1	58	adult	1	1.59	159	62.5985	80	51.4765	55.4	28.5235	5.14765	31.64	obesity I	3	Disc disease	4	mild systemic disease	2	2017	1	0.32	3.2	normal	0	13.8	normal	1	89	eucytic	1	29.2	euchromic	1	32.8	normal	1	3.52	normal	1	2.39	2390	normal	1	34	340	normal	1
900	female	1	42	adult	1									28	overweight	2	Spondylolisthesis, idiopathic	7	mild systemic disease	2	2017	1	0.01	0.1	normal	0	12.3	normal	1	85.3	eucytic	1	27.9	euchromic	1	32.7	normal	1	2.85	normal	1	1.73	1730	normal	1	25	250	normal	1
901	female	1	77	older adult	2									26	normal	1	Disc herniation	5	mild systemic disease	2	2017	1	0.31	3.1	normal	0	11.9	normal	1	89.9	eucytic	1	29.2	euchromic	1	32.5	normal	1	3.57	normal	1	1.58	1580	normal	1	20	200	low	0
902	male	0	41	adult	1	1.78	178	70.0788	79	73.1812	71	5.81881	7.31812	24.93	normal	1	Disc disease	4	mild systemic disease	2	2017	1	0.08	0.8	normal	0	14.6	normal	1	93.1	macrocytic	2	29.8	euchromic	1	32	low	0	5.05	normal	1	3.09	3090	normal	1	34	340	normal	1
903	female	1	54	adult	1	1.6	160	62.9922	50	52.382	56	-2.38197	5.2382	19.53	normal	1	Cervical disorder	0	severe systemic disease	3	2017	1	0.19	1.9	normal	0	12.8	normal	1	87.6	eucytic	1	30	euchromic	1	34.3	normal	1	3.03	normal	1	1.69	1690	normal	1	24	240	normal	1
904	female	1	43	adult	1	1.4	140	55.1181	80	34.2717	44	45.7283	3.42717	40.82	obesity III	5	Stenosis	9	severe systemic disease	3	2017	1	0.18	1.8	normal	0	14.7	normal	1	85.7	eucytic	1	29.1	euchromic	1	33.9	normal	1	3.13	normal	1	1.51	1510	normal	1	27	270	normal	1
905	male	0	77	older adult	2	1.78	178	70.0788	76	73.1812	71	2.81881	7.31812	23.99	underweight	0	Disc disease	4	mild systemic disease	2	2017	1	1.73	17.3	high	1	14.6	normal	1	90.7	eucytic	1	28.9	euchromic	1	31.8	low	0	4.55	normal	1	1.91	1910	normal	1	22	220	low	0
906	male	0	50	adult	1	1.83	183	72.0473	92	77.7088	74.75	14.2912	7.77088	27.47	overweight	2	Disc herniation	5	normal healthy	1	2017	1	0.43	4.3	normal	0	14.7	normal	1	88.5	eucytic	1	29.2	euchromic	1	33	normal	1	4.35	normal	1	2.97	2970	normal	1	25	250	normal	1
908	female	1	75	older adult	2	1.63	163	64.1733	49	55.0985	57.8	-6.0985	5.50985	18.44	underweight	0	Spondylolisthesis, degenerative	6	mild systemic disease	2	2017	1	0.03	0.3	normal	0	14.5	normal	1	95.3	macrocytic	2	30.9	euchromic	1	32.4	normal	1	3.7	normal	1	2.23	2230	normal	1	27	270	normal	1
909	female	1	58	adult	1	1.67	167	65.7481	69	58.7206	60.2	10.2794	5.87206	24.74	normal	1	Complication	1	mild systemic disease	2	2017	1	0.08	0.8	normal	0	14.9	normal	1	88.7	eucytic	1	29	euchromic	1	32.7	normal	1	4.6	normal	1	2.21	2210	normal	1	30	300	normal	1
911	male	0	48	adult	1									21	normal	1	Disc herniation	5	normal healthy	1	2017	1	1.98	19.8	high	1	14.4	normal	1	89.6	eucytic	1	29.9	euchromic	1	33.3	normal	1	6.8	neutrocytosis	2	1.97	1970	normal	1	27	270	normal	1
912	female	1	63	adult	1	1.5	150	59.0551	60	43.3268	50	16.6732	4.33268	26.67	overweight	2	Complication	1	mild systemic disease	2	2017	1	0.09	0.9	normal	0	14.7	normal	1	91	eucytic	1	29.9	euchromic	1	32.9	normal	1	3.56	normal	1	1.57	1570	normal	1	20	200	low	0
913	male	0	58	adult	1	1.7	170	66.9292	71	65.9371	65	5.06291	6.59371	24.57	normal	1	Disc disease	4	severe systemic disease	3	2017	1	0.02	0.2	normal	0	14.4	normal	1	92	eucytic	1	31	euchromic	1	33.6	normal	1	3.07	normal	1	1.48	1480	normal	1	36	360	normal	1
914	male	0	25	younger adult	0												Disc herniation	5	mild systemic disease	2	2017	1	0.07	0.7	normal	0	17	normal	1	85.2	eucytic	1	29.6	euchromic	1	34.8	normal	1	3.05	normal	1	2.58	2580	normal	1	26	260	normal	1
915	male	0	81	older adult	2									24	underweight	0	Spondylolisthesis, degenerative	6	severe systemic disease	3	2017	1	0.11	1.1	normal	0	11.6	low	0	93.7	macrocytic	2	30.4	euchromic	1	32.4	normal	1	2.87	normal	1	1.95	1950	normal	1	29	290	normal	1
916	male	0	78	older adult	2												Disc herniation	5	mild systemic disease	2	2017	1	0.04	0.4	normal	0	12.8	low	0	94	macrocytic	2	30.8	euchromic	1	32.8	normal	1	7.12	neutrocytosis	2	1.96	1960	normal	1	28	280	normal	1
917	female	1	52	adult	1												Spondylolisthesis, degenerative	6	mild systemic disease	2	2017	1	0.2	2	normal	0	13.3	normal	1	91	eucytic	1	29.2	euchromic	1	32.1	low	0	3.36	normal	1	2.13	2130	normal	1	27	270	normal	1
918	male	0	20	younger adult	0												Spondylolisthesis, idiopathic	7	normal healthy	1	2017	1	0.15	1.5	normal	0	15	normal	1	89.8	eucytic	1	30.5	euchromic	1	33.9	normal	1	5.08	normal	1	2.87	2870	normal	1	35	350	normal	1
919	female	1	37	younger adult	0									22	normal	1	Disc disease	4	mild systemic disease	2	2017	1	0.05	0.5	normal	0	13.9	normal	1	91.7	eucytic	1	29.7	euchromic	1	32.4	normal	1	2.29	normal	1	1.41	1410	normal	1	29	290	normal	1
920	female	1	56	adult	1	1.72	172	67.7166	63	63.2481	63.2	-0.248116	6.32481	21.3	normal	1	Deformity, degenerative	2	mild systemic disease	2	2017	1	0.12	1.2	normal	0	15.6	normal	1	98.3	macrocytic	2	32.6	macrochromic	2	33.2	normal	1	3.04	normal	1	2.33	2330	normal	1	24	240	normal	1
921	female	1	26	younger adult	0	1.64	164	64.567	73	56.004	58.4	16.996	5.6004	27.14	overweight	2	Complication	1	normal healthy	1	2017	1	0.11	1.1	normal	0	13.9	normal	1	86.1	eucytic	1	28.4	euchromic	1	32.9	normal	1	4.45	normal	1	2.32	2320	normal	1	23	230	normal	1
922	male	0	65	adult	1	1.7	170	66.9292	92	65.9371	65	26.0629	6.59371	31.83	obesity I	3	Spondylolisthesis, degenerative	6	mild systemic disease	2	2017	1	0.68	6.8	high	1	16.2	normal	1	92.4	macrocytic	2	31.8	euchromic	1	34.4	normal	1	6.35	neutrocytosis	2	3.23	3230	normal	1
923	female	1	18	younger adult	0	1.7	170	66.9292	56	61.4371	62	-5.43709	6.14371	19.38	normal	1	Deformity, idiopathic	3	normal healthy	1	2017	1	0.14	1.4	normal	0	14.4	normal	1	86.2	eucytic	1	28.7	euchromic	1	33.3	normal	1	6.11	normal	1	2.23	2230	normal	1	24	240	normal	1
924	male	0	42	adult	1	1.8	180	70.8662	83	74.9922	72.5	8.00779	7.49922	25.62	overweight	2	Cervical disorder	0	normal healthy	1	2017	1	0.14	1.4	normal	0	14.8	normal	1	89.9	eucytic	1	30	euchromic	1	33.4	normal	1	3.21	normal	1	2.4	2400	normal	1	32	320	normal	1
925	male	0	74	older adult	2									27	normal	1	Deformity, degenerative	2	severe systemic disease	3	2017	1	0.09	0.9	normal	0	16.6	normal	1	86.2	eucytic	1	28.6	euchromic	1	33.1	normal	1	4.54	normal	1	1.38	1380	normal	1	34	340	normal	1
926	male	0	68	adult	1												Stenosis	9	severe systemic disease	3	2017	1	0.18	1.8	normal	0	12.7	low	0	89.5	eucytic	1	29.5	euchromic	1	33	normal	1	5.36	normal	1	1.07	1070	lymphopenia	0	33	330	normal	1
927	male	0	56	adult	1	1.65	165	64.9607	62	61.4095	61.25	0.590471	6.14095	22.77	normal	1	Disc herniation	5	mild systemic disease	2	2017	1	0.13	1.3	normal	0	12.3	low	0	65.2	microcytic	0	20.4	hypochromic	0	31.2	low	0	4.66	normal	1	1.98	1980	normal	1	28	280	normal	1
928	female	1	74	older adult	2												Disc disease	4	normal healthy	1	2017	1	0.1	1	normal	0	13.6	normal	1	87.4	eucytic	1	28.1	euchromic	1	32.2	normal	1	3.54	normal	1	2.62	2620	normal	1	23	230	normal	1
930	female	1	63	adult	1	1.69	169	66.5355	60	60.5316	61.4	-0.531579	6.05316	21.01	normal	1	Disc herniation	5	normal healthy	1	2017	1	0.06	0.6	normal	0	14.3	normal	1	76.3	microcytic	0	25.3	hypochromic	0	33.1	normal	1	4.46	normal	1	1.84	1840	normal	1	32	320	normal	1
931	female	1	46	adult	1	1.7	170	66.9292	66	61.4371	62	4.56291	6.14371	22.84	normal	1	Complication	1	mild systemic disease	2	2017	1	0.09	0.9	normal	0	13.2	normal	1	85.7	eucytic	1	27.7	euchromic	1	32.4	normal	1	4.04	normal	1	1.46	1460	normal	1	21	210	low	0
932	female	1	54	adult	1	1.62	162	63.7796	60	54.193	57.2	5.80701	5.4193	22.86	normal	1	Disc disease	4	normal healthy	1	2017	1	0.06	0.6	normal	0	13	normal	1	95.4	macrocytic	2	31.6	euchromic	1	33.2	normal	1	4.55	normal	1	1.98	1980	normal	1	29	290	normal	1
933	female	1	39	younger adult	0									19.1	normal	1	Disc herniation	5	normal healthy	1	2017	1	0.12	1.2	normal	0	15.1	normal	1	92.6	eucytic	1	30.3	euchromic	1	32.7	normal	1	2.81	normal	1	2.16	2160	normal	1	25	250	normal	1
935	female	1	49	adult	1	1.65	165	64.9607	75	56.9095	59	18.0905	5.69095	27.55	overweight	2	Disc disease	4	normal healthy	1	2017	1	0.08	0.8	normal	0	13.4	normal	1	95.6	macrocytic	2	31.2	euchromic	1	32.7	normal	1	2.93	normal	1	2.4	2400	normal	1	17	170	low	0
936	female	1	22	younger adult	0	1.65	165	64.9607	47	56.9095	59	-9.90953	5.69095	17.26	underweight	0	Deformity, idiopathic	3	mild systemic disease	2	2017	1	0.22	2.2	normal	0	13.7	normal	1	86.9	eucytic	1	29.5	euchromic	1	33.9	normal	1	3.41	normal	1	1.98	1980	normal	1	19	190	low	0
937	male	0	66	adult	1									27	overweight	2	Stenosis	9	mild systemic disease	2	2017	1	0.16	1.6	normal	0	16	normal	1	88.3	eucytic	1	29.4	euchromic	1	33.3	normal	1	4.04	normal	1	1.95	1950	normal	1	35	350	normal	1
938	male	0	71	older adult	2												Complication	1	mild systemic disease	2	2017	1	0.32	3.2	normal	0	15.7	normal	1	90.7	eucytic	1	29.9	euchromic	1	33	normal	1	4.04	normal	1	2	2000	normal	1	25	250	normal	1
939	male	0	64	adult	1	1.7	170	66.9292	63	65.9371	65	-2.93709	6.59371	21.8	normal	1	Disc disease	4	mild systemic disease	2	2017	1	0.68	6.8	high	1	15.4	normal	1	89.1	eucytic	1	29.8	euchromic	1	33.5	normal	1	4.69	normal	1	1.78	1780	normal	1	29	290	normal	1
940	male	0	72	older adult	2	1.82	182	71.6536	85	76.8032	74	8.19676	7.68032	25.66	normal	1	Cervical disorder	0	mild systemic disease	2	2017	1	0.06	0.6	normal	0	14.7	normal	1	90.1	eucytic	1	30.2	euchromic	1	33.5	normal	1	6.32	neutrocytosis	2	2.24	2240	normal	1	31	310	normal	1
941	female	1	59	adult	1									18.71	normal	1	Disc disease	4	mild systemic disease	2	2017	1	0.03	0.3	normal	0	14.5	normal	1	90	eucytic	1	30.1	euchromic	1	33.4	normal	1	5.01	normal	1	1.25	1250	normal	1	29	290	normal	1
942	male	0	83	older adult	2									30	normal	1	Stenosis	9	severe systemic disease	3	2017	1	0.25	2.5	normal	0	14.4	normal	1	87	eucytic	1	29.7	euchromic	1	34.1	normal	1	4.6	normal	1	2.12	2120	normal	1	25	250	normal	1
943	male	0	32	younger adult	0												Disc herniation	5	mild systemic disease	2	2017	1	0.12	1.2	normal	0	15.3	normal	1	88.9	eucytic	1	30.4	euchromic	1	34.2	normal	1	6.56	neutrocytosis	2	2.46	2460	normal	1
944	female	1	21	younger adult	0									24	normal	1	Disc herniation	5	normal healthy	1	2017	1	0.08	0.8	normal	0	13.4	normal	1	84.3	eucytic	1	28.4	euchromic	1	33.7	normal	1	4.23	normal	1	2.75	2750	normal	1	23	230	normal	1
945	female	1	66	adult	1	1.6	160	62.9922	70	52.382	56	17.618	5.2382	27.34	overweight	2	Complication	1	mild systemic disease	2	2017	1	0.09	0.9	normal	0	13.3	normal	1	89.6	eucytic	1	29.3	euchromic	1	32.7	normal	1	2.84	normal	1	1.36	1360	normal	1	21	210	low	0
946	female	1	37	younger adult	0	1.6	160	62.9922	53	52.382	56	0.618032	5.2382	20.7	normal	1	Disc disease	4	mild systemic disease	2	2017	1	0.23	2.3	normal	0	14.4	normal	1	91.6	eucytic	1	30.1	euchromic	1	32.9	normal	1	5.18	normal	1	2.06	2060	normal	1	32	320	normal	1
947	female	1	62	adult	1												Spondylosis	8	mild systemic disease	2	2017	1	0.67	6.7	high	1	11.8	normal	1	94.1	eucytic	1	30.4	euchromic	1	32.3	normal	1	3.35	normal	1	1.65	1650	normal	1	19	190	low	0
948	female	1	18	younger adult	0	1.56	156	61.4174	50	48.7599	53.6	1.24008	4.87599	20.55	normal	1	Deformity, idiopathic	3	normal healthy	1	2017	1	0.01	0.1	normal	0	12.6	normal	1	95.5	macrocytic	2	31.7	euchromic	1	33.2	normal	1	3	normal	1	2.33	2330	normal	1	23	230	normal	1
949	male	0	74	older adult	2	1.73	173	68.1103	80	68.6536	67.25	11.3464	6.86536	26.73	normal	1	Disc herniation	5	mild systemic disease	2	2017	1	0.27	2.7	normal	0	15.4	normal	1	83.2	eucytic	1	29.1	euchromic	1	34.9	normal	1	4.93	normal	1	1.64	1640	normal	1	37	370	normal	1
950	male	0	74	older adult	2	1.72	172	67.7166	90	67.7481	66.5	22.2519	6.77481	30.42	normal	1	Stenosis	9	mild systemic disease	2	2017	1	1.66	16.6	high	1	16	normal	1	89	eucytic	1	28.9	euchromic	1	32.5	normal	1	6.85	neutrocytosis	2	1.23	1230	lymphopenia	0	22	220	low	0
952	male	0	45	adult	1	1.79	179	70.4725	86	74.0867	71.75	11.9133	7.40867	26.84	overweight	2	Complication	1	normal healthy	1	2017	1	0.14	1.4	normal	0	13.5	low	0	84.4	eucytic	1	27.7	euchromic	1	32.8	normal	1	2.61	normal	1	1.83	1830	normal	1	28	280	normal	1
953	female	1	64	adult	1	1.75	175	68.8977	76	65.9647	65	10.0353	6.59647	24.82	normal	1	Complication	1	mild systemic disease	2	2017	1	0.05	0.5	normal	0	12	normal	1	93.5	eucytic	1	30	euchromic	1	32.1	low	0	3.45	normal	1	2.05	2050	normal	1	23	230	normal	1
954	female	1	49	adult	1	1.75	175	68.8977	63	65.9647	65	-2.96465	6.59647	20.57	normal	1	Disc disease	4	mild systemic disease	2	2017	1	0.02	0.2	normal	0	13.7	normal	1	91.1	eucytic	1	29.7	euchromic	1	32.5	normal	1	2.48	normal	1	2.45	2450	normal	1	27	270	normal	1
955	female	1	51	adult	1	1.65	165	64.9607	73	56.9095	59	16.0905	5.69095	26.81	overweight	2	Complication	1	mild systemic disease	2	2017	1	0.24	2.4	normal	0	13.6	normal	1	79.7	eucytic	1	25.5	hypochromic	0	32	low	0	4.05	normal	1	1.84	1840	normal	1	20	200	low	0
956	male	0	42	adult	1	1.7	170	66.9292	70	65.9371	65	4.06291	6.59371	24.22	normal	1	Complication	1	normal healthy	1	2017	1	0.29	2.9	normal	0	14.6	normal	1	88	eucytic	1	30.2	euchromic	1	34.3	normal	1	5.65	neutrocytosis	2	1.76	1760	normal	1	33	330	normal	1
957	female	1	51	adult	1	1.6	160	62.9922	52	52.382	56	-0.381968	5.2382	20.31	normal	1	Deformity, degenerative	2	mild systemic disease	2	2017	1	0.19	1.9	normal	0	13.6	normal	1	87.1	eucytic	1	28.3	euchromic	1	32.5	normal	1	3.03	normal	1	1.92	1920	normal	1	27	270	normal	1
958	male	0	55	adult	1	1.68	168	66.1418	72	64.1261	63.5	7.87393	6.41261	25.51	overweight	2	Disc disease	4	mild systemic disease	2	2017	1	0.02	0.2	normal	0	11.5	low	0	66.1	microcytic	0	21.2	hypochromic	0	32.1	low	0	4.61	normal	1	1.72	1720	normal	1	42	420	high	2
959	male	0	25	younger adult	0									24.2	normal	1	Deformity, idiopathic	3	normal healthy	1	2017	1	0.1	1	normal	0	16.5	normal	1	85.5	eucytic	1	29.2	euchromic	1	34.2	normal	1	3.44	normal	1	2.48	2480	normal	1	26	260	normal	1
960	female	1	73	older adult	2									27	normal	1	Deformity, degenerative	2	mild systemic disease	2	2017	1	0.06	0.6	normal	0	13.5	normal	1	92.1	eucytic	1	28.7	euchromic	1	31.1	low	0	5.14	normal	1	3.91	3910	lymphocytosis	2	19	190	low	0
961	male	0	74	older adult	2	1.68	168	66.1418	73	64.1261	63.5	8.87393	6.41261	25.86	normal	1	Stenosis	9	severe systemic disease	3	2017	1	8.63	86.3	high	1	14.2	normal	1	95.6	macrocytic	2	32.8	macrochromic	2	34.3	normal	1	7.45	neutrocytosis	2	1.29	1290	lymphopenia	0	24	240	normal	1
963	female	1	62	adult	1	1.75	175	68.8977	71	65.9647	65	5.03535	6.59647	23.18	normal	1	Disc disease	4	mild systemic disease	2	2017	1	0.1	1	normal	0	14.1	normal	1	92.4	eucytic	1	30.6	euchromic	1	33.1	normal	1	4.56	normal	1	1.42	1420	normal	1	21	210	low	0
964	female	1	46	adult	1									24	normal	1	Stenosis	9	normal healthy	1	2017	1	0.01	0.1	normal	0	13.2	normal	1	92.3	eucytic	1	29.2	euchromic	1	31.7	low	0	3.32	normal	1	2.26	2260	normal	1	29	290	normal	1
965	male	0	71	older adult	2	1.7	170	66.9292	52	65.9371	65	-13.9371	6.59371	17.99	underweight	0	Deformity, degenerative	2	severe systemic disease	3	2017	1	0.84	8.4	high	1	11.7	low	0	92.4	macrocytic	2	28.7	euchromic	1	31	low	0	7.51	neutrocytosis	2	2.97	2970	normal	1	25	250	normal	1
966	female	1	49	adult	1	1.8	180	70.8662	66	70.4922	68	-4.49221	7.04922	20.37	normal	1	Disc disease	4	mild systemic disease	2	2017	1	0.08	0.8	normal	0	14.7	normal	1	96.1	macrocytic	2	31.7	euchromic	1	33	normal	1	3.56	normal	1	3.14	3140	normal	1	25	250	normal	1
967	female	1	48	adult	1	1.63	163	64.1733	63	55.0985	57.8	7.9015	5.50985	23.71	normal	1	Disc disease	4	normal healthy	1	2017	1	0.19	1.9	normal	0	13.5	normal	1	88.7	eucytic	1	28.8	euchromic	1	32.5	normal	1	4.09	normal	1	2.08	2080	normal	1	19	190	low	0
968	male	0	71	older adult	2	1.8	180	70.8662	100	74.9922	72.5	25.0078	7.49922	30.86	normal	1	Spondylolisthesis, degenerative	6	severe systemic disease	3	2017	1	0.11	1.1	normal	0	15.1	normal	1	91.9	eucytic	1	30	euchromic	1	32.6	normal	1	4.03	normal	1	1.74	1740	normal	1	27	270	normal	1
969	female	1	72	older adult	2	1.6	160	62.9922	60	52.382	56	7.61803	5.2382	23.44	underweight	0	Disc disease	4	mild systemic disease	2	2017	1	0.05	0.5	normal	0	14.2	normal	1	95.8	macrocytic	2	31.6	euchromic	1	32.9	normal	1	3.91	normal	1	3.99	3990	lymphocytosis	2	33	330	normal	1
970	male	0	44	adult	1												Disc disease	4	mild systemic disease	2	2017	1	0.05	0.5	normal	0	15.3	normal	1	88.7	eucytic	1	30.4	euchromic	1	34.2	normal	1	3.81	normal	1	1.6	1600	normal	1	44	440	high	2
971	female	1	31	younger adult	0												Complication	1	normal healthy	1	2017	1	0.25	2.5	normal	0	14	normal	1	87.1	eucytic	1	29.1	euchromic	1	33.4	normal	1	5.07	normal	1	1.33	1330	normal	1	25	250	normal	1
972	female	1	52	adult	1	1.58	158	62.2048	68	50.5709	54.8	17.4291	5.05709	27.24	overweight	2	Complication	1	mild systemic disease	2	2017	1	0.41	4.1	normal	0	12.7	normal	1	89.2	eucytic	1	29.8	euchromic	1	33.4	normal	1	2.89	normal	1	3.8	3800	lymphocytosis	2	27	270	normal	1
973	female	1	79	older adult	2	1.75	175	68.8977	79	65.9647	65	13.0353	6.59647	25.8	normal	1	Deformity, degenerative	2	severe systemic disease	3	2017	1	0.78	7.8	high	1	13.3	normal	1	85.8	eucytic	1	27.8	euchromic	1	32.4	normal	1	3	normal	1	2.32	2320	normal	1	21	210	low	0
974	female	1	50	adult	1	1.6	160	62.9922	55	52.382	56	2.61803	5.2382	21.48	normal	1	Deformity, degenerative	2	mild systemic disease	2	2017	1	0.02	0.2	normal	0	12.5	normal	1	86.3	eucytic	1	28.2	euchromic	1	32.6	normal	1	5.38	normal	1	3.4	3400	normal	1	27	270	normal	1
975	male	0	38	younger adult	0	1.75	175	68.8977	95	70.4647	68.75	24.5353	7.04647	31.02	obesity I	3	Disc herniation	5	normal healthy	1	2017	1	0.17	1.7	normal	0	14	normal	1	90.1	eucytic	1	29.4	euchromic	1	32.6	normal	1	4.79	normal	1	1.71	1710	normal	1	26	260	normal	1
976	female	1	76	older adult	2	1.6	160	62.9922	74	52.382	56	21.618	5.2382	28.91	normal	1	Disc disease	4	mild systemic disease	2	2017	1	0.14	1.4	normal	0	13.9	normal	1	92.1	eucytic	1	29.7	euchromic	1	32.3	normal	1	4.38	normal	1	1.88	1880	normal	1	24	240	normal	1
978	male	0	49	adult	1	1.84	184	72.441	78	78.6143	75.5	-0.614263	7.86143	23.04	normal	1	Disc disease	4	mild systemic disease	2	2017	1	0.19	1.9	normal	0	15.6	normal	1	85.6	eucytic	1	28.9	euchromic	1	33.8	normal	1	6.21	neutrocytosis	2	1.78	1780	normal	1	28	280	normal	1
979	male	0	57	adult	1	1.81	181	71.2599	78	75.8977	73.25	2.10227	7.58977	23.81	normal	1	Disc herniation	5	mild systemic disease	2	2017	1	0.02	0.2	normal	0	15.9	normal	1	91.6	eucytic	1	30.9	euchromic	1	33.8	normal	1	8.1	neutrocytosis	2	2.61	2610	normal	1	37	370	normal	1
980	female	1	45	adult	1	1.75	175	68.8977	62	65.9647	65	-3.96465	6.59647	20.24	normal	1	Disc disease	4	normal healthy	1	2017	1	0.11	1.1	normal	0	13.7	normal	1	96.7	macrocytic	2	32.2	euchromic	1	33.3	normal	1	3	normal	1	2.3	2300	normal	1	23	230	normal	1
981	male	0	45	adult	1	1.68	168	66.1418	86	64.1261	63.5	21.8739	6.41261	30.47	obesity I	3	Spondylosis	8	mild systemic disease	2	2017	1	0.67	6.7	high	1	17	normal	1	90.2	eucytic	1	30.7	euchromic	1	34.1	normal	1	8.43	neutrocytosis	2	2.22	2220	normal	1	34	340	normal	1
982	male	0	43	adult	1									25	overweight	2	Disc disease	4	normal healthy	1	2017	1	0.06	0.6	normal	0	15.6	normal	1	93.5	macrocytic	2	30.6	euchromic	1	32.8	normal	1	7.42	neutrocytosis	2	2.87	2870	normal	1	47	470	high	2
984	male	0	79	older adult	2												Deformity, degenerative	2	severe systemic disease	3	2017	1	0.35	3.5	normal	0	12.8	low	0	92.3	macrocytic	2	29.8	euchromic	1	32.2	low	0	3.28	normal	1	1.4	1400	normal	1
985	female	1	67	adult	1												Spondylolisthesis, degenerative	6	mild systemic disease	2	2017	1	0.24	2.4	normal	0	13.5	normal	1	89.6	eucytic	1	29.9	euchromic	1	33.3	normal	1	2.74	normal	1	2.34	2340	normal	1	21	210	low	0
986	male	0	43	adult	1												Spondylolisthesis, idiopathic	7	mild systemic disease	2	2017	1	0.1	1	normal	0	15.1	normal	1	94.7	macrocytic	2	32.2	euchromic	1	34	normal	1	4.9	normal	1	3.05	3050	normal	1	36	360	normal	1
987	female	1	81	older adult	2	1.55	155	61.0237	72	47.8544	53	24.1456	4.78544	29.97	normal	1	Spondylolisthesis, degenerative	6	mild systemic disease	2	2017	1	0.28	2.8	normal	0	16.2	high	2	86	eucytic	1	28.4	euchromic	1	33.1	normal	1	2.82	normal	1	1.25	1250	normal	1	27	270	normal	1
988	male	0	38	younger adult	0	1.72	172	67.7166	76	67.7481	66.5	8.25188	6.77481	25.69	overweight	2	Disc herniation	5	normal healthy	1	2017	1	0.13	1.3	normal	0	15.8	normal	1	89.5	eucytic	1	30.1	euchromic	1	33.6	normal	1	3.13	normal	1	1.94	1940	normal	1	44	440	high	2
989	female	1	72	older adult	2												Complication	1	severe systemic disease	3	2017	1	0.45	4.5	normal	0	15	normal	1	92.4	eucytic	1	30.6	euchromic	1	33.1	normal	1	5.3	normal	1	1.23	1230	normal	1	25	250	normal	1
990	female	1	56	adult	1	1.64	164	64.567	67	56.004	58.4	10.996	5.6004	24.91	normal	1	Complication	1	mild systemic disease	2	2017	1	0.16	1.6	normal	0	13.4	normal	1	90	eucytic	1	29.8	euchromic	1	33.2	normal	1	5.87	normal	1	2.95	2950	normal	1	28	280	normal	1
991	male	0	24	younger adult	0	1.62	162	63.7796	74	58.693	59	15.307	5.8693	28.2	overweight	2	Spondylolisthesis, idiopathic	7	mild systemic disease	2	2017	1	0.28	2.8	normal	0	15.1	normal	1	85.9	eucytic	1	29.2	euchromic	1	34	normal	1	7.54	neutrocytosis	2	1.98	1980	normal	1	29	290	normal	1
992	female	1	38	younger adult	0												Disc herniation	5	mild systemic disease	2	2017	1	2.26	22.6	high	1	13.7	normal	1	85.4	eucytic	1	28.7	euchromic	1	33.6	normal	1	16.55	neutrocytosis	2	5.28	5280	lymphocytosis	2	18	180	low	0
993	male	0	42	adult	1	1.81	181	71.2599	83	75.8977	73.25	7.10227	7.58977	25.34	overweight	2	Disc disease	4	mild systemic disease	2	2017	1	1.16	11.6	high	1	13.8	normal	1	90.6	eucytic	1	30.9	euchromic	1	34.1	normal	1	2.31	normal	1	1.55	1550	normal	1	23	230	normal	1
994	female	1	80	older adult	2	1.65	165	64.9607	72	56.9095	59	15.0905	5.69095	26.45	normal	1	Cervical disorder	0	mild systemic disease	2	2017	1	0.23	2.3	normal	0	13	normal	1	94.3	eucytic	1	31	euchromic	1	32.8	normal	1	2.32	normal	1	2.1	2100	normal	1	28	280	normal	1
995	female	1	48	adult	1									27	overweight	2	Disc herniation	5	mild systemic disease	2	2017	1	0.38	3.8	normal	0	14	normal	1	94.1	eucytic	1	31.5	euchromic	1	33.5	normal	1	4.34	normal	1	2.75	2750	normal	1	33	330	normal	1
997	female	1	48	adult	1	1.68	168	66.1418	70	59.6261	60.8	10.3739	5.96261	24.8	normal	1	Spondylosis	8	normal healthy	1	2017	1	0.37	3.7	normal	0	14.4	normal	1	93	eucytic	1	30.4	euchromic	1	32.7	normal	1	5.41	normal	1	2.25	2250	normal	1	31	310	normal	1
998	male	0	75	older adult	2	1.75	175	68.8977	99	70.4647	68.75	28.5353	7.04647	32.33	normal	1	Spondylolisthesis, degenerative	6	mild systemic disease	2	2017	1	0.08	0.8	normal	0	14.6	normal	1	92.5	macrocytic	2	30.4	euchromic	1	32.9	normal	1	3.84	normal	1	2.56	2560	normal	1	27	270	normal	1
999	female	1	76	older adult	2	1.65	165	64.9607	59	56.9095	59	2.09047	5.69095	21.67	underweight	0	Stenosis	9	mild systemic disease	2	2017	1	0.21	2.1	normal	0	12.4	normal	1	100.8	macrocytic	2	31.9	euchromic	1	31.6	low	0	2.97	normal	1	1.48	1480	normal	1	29	290	normal	1
1000	male	0	25	younger adult	0	1.75	175	68.8977	65	70.4647	68.75	-5.46465	7.04647	21.22	normal	1	Deformity, idiopathic	3	normal healthy	1	2017	1	0.06	0.6	normal	0	14.1	normal	1	94	macrocytic	2	31.3	euchromic	1	33.3	normal	1	2.84	normal	1	3.24	3240	normal	1	34	340	normal	1
1001	female	1	80	older adult	2	1.69	169	66.5355	80	60.5316	61.4	19.4684	6.05316	28.01	normal	1	Stenosis	9	severe systemic disease	3	2017	1	0.03	0.3	normal	0	12.1	normal	1	93.7	eucytic	1	29.2	euchromic	1	31.2	low	0	2.98	normal	1	2.21	2210	normal	1	26	260	normal	1
1002	female	1	76	older adult	2	1.6	160	62.9922	58	52.382	56	5.61803	5.2382	22.66	underweight	0	Stenosis	9	mild systemic disease	2	2017	1	0.09	0.9	normal	0	14.1	normal	1	91.3	eucytic	1	29.1	euchromic	1	31.9	low	0	3.49	normal	1	1.14	1140	lymphopenia	0	30	300	normal	1
1003	female	1	76	older adult	2	1.7	170	66.9292	62	61.4371	62	0.562909	6.14371	21.45	underweight	0	Stenosis	9	mild systemic disease	2	2017	1	0.24	2.4	normal	0	13.7	normal	1	95.8	macrocytic	2	30.2	euchromic	1	31.5	low	0	2.67	normal	1	1.36	1360	normal	1	24	240	normal	1
1004	male	0	39	younger adult	0	1.74	174	68.504	63	69.5591	68	-6.55914	6.95591	20.81	normal	1	Cervical disorder	0	normal healthy	1	2017	1	0.09	0.9	normal	0	14	normal	1	88.8	eucytic	1	29.7	euchromic	1	33.4	normal	1	8.82	neutrocytosis	2	3.37	3370	normal	1	36	360	normal	1
1005	male	0	73	older adult	2	1.87	187	73.6221	114	81.3308	77.75	32.6692	8.13308	32.6	normal	1	Spondylolisthesis, degenerative	6	severe systemic disease	3	2017	1	0.11	1.1	normal	0	12.8	low	0	92.6	macrocytic	2	31.5	euchromic	1	34	normal	1	5.3	normal	1	1.31	1310	lymphopenia	0	32	320	normal	1
1006	male	0	71	older adult	2												Disc disease	4	mild systemic disease	2	2017	1	0.03	0.3	normal	0	13.9	normal	1	88.9	eucytic	1	29.2	euchromic	1	32.9	normal	1	4.21	normal	1	1.19	1190	lymphopenia	0	29	290	normal	1
1007	male	0	26	younger adult	0												Spondylolisthesis, idiopathic	7	normal healthy	1	2017	1	0.01	0.1	normal	0	15.9	normal	1	87.2	eucytic	1	29.9	euchromic	1	34.3	normal	1	3.38	normal	1	2.33	2330	normal	1	32	320	normal	1
1009	female	1	49	adult	1									25	overweight	2	Disc herniation	5	mild systemic disease	2	2017	1	0.04	0.4	normal	0	14.1	normal	1	92.6	eucytic	1	30.5	euchromic	1	32.9	normal	1	2.63	normal	1	1.47	1470	normal	1	25	250	normal	1
1010	female	1	51	adult	1	1.75	175	68.8977	78	65.9647	65	12.0353	6.59647	25.47	overweight	2	Spondylolisthesis, degenerative	6	normal healthy	1	2017	1	0.31	3.1	normal	0	13.6	normal	1	89.3	eucytic	1	29.8	euchromic	1	33.3	normal	1	5.25	normal	1	1.73	1730	normal	1	28	280	normal	1
1011	male	0	60	adult	1									24.91	normal	1	Disc disease	4	mild systemic disease	2	2017	1	0.17	1.7	normal	0	17.3	normal	1	101.8	macrocytic	2	35.4	macrochromic	2	34.7	normal	1	6.64	neutrocytosis	2	2.94	2940	normal	1	32	320	normal	1
1012	male	0	46	adult	1												Cervical disorder	0	mild systemic disease	2	2017	1	0.29	2.9	normal	0	15.9	normal	1	85.8	eucytic	1	29.6	euchromic	1	34.5	normal	1	4.42	normal	1	1.43	1430	normal	1	33	330	normal	1
1013	male	0	32	younger adult	0									28	overweight	2	Disc herniation	5	normal healthy	1	2017	1	0.17	1.7	normal	0	16.5	normal	1	89.5	eucytic	1	29.4	euchromic	1	32.8	normal	1	4.63	normal	1	2.29	2290	normal	1	31	310	normal	1
1014	female	1	24	younger adult	0									36	obesity II	4	Disc disease	4	mild systemic disease	2	2017	1	0.72	7.2	high	1	12.5	normal	1	87	eucytic	1	28	euchromic	1	32.2	normal	1	3.88	normal	1	2.05	2050	normal	1	29	290	normal	1
1015	male	0	52	adult	1									19	normal	1	Disc herniation	5	normal healthy	1	2017	1	0.02	0.2	normal	0	15.3	normal	1	92.3	macrocytic	2	31.9	euchromic	1	34.5	normal	1	4.05	normal	1	1.51	1510	normal	1	26	260	normal	1
1016	male	0	66	adult	1	1.72	172	67.7166	90	67.7481	66.5	22.2519	6.77481	30.42	obesity I	3	Stenosis	9	mild systemic disease	2	2017	1	0.07	0.7	normal	0	16.9	normal	1	91.6	eucytic	1	31.5	euchromic	1	34.3	normal	1	2.75	normal	1	1.96	1960	normal	1	27	270	normal	1
1017	male	0	53	adult	1									27.44	overweight	2	Disc disease	4	normal healthy	1	2017	1	0.55	5.5	high	1	14.9	normal	1	89.2	eucytic	1	30.8	euchromic	1	34.6	normal	1	4.07	normal	1	1.94	1940	normal	1	25	250	normal	1
1018	male	0	48	adult	1									27	overweight	2	Stenosis	9	mild systemic disease	2	2017	1	0.29	2.9	normal	0	15.1	normal	1	95.4	macrocytic	2	31.9	euchromic	1	33.4	normal	1	6.51	neutrocytosis	2	2.92	2920	normal	1	32	320	normal	1
1019	female	1	56	adult	1	1.7	170	66.9292	53	61.4371	62	-8.43709	6.14371	18.34	underweight	0	Complication	1	mild systemic disease	2	2017	1	0.67	6.7	high	1	13.6	normal	1	89.2	eucytic	1	29.3	euchromic	1	32.9	normal	1	7.82	neutrocytosis	2	1.67	1670	normal	1	29	290	normal	1
1020	female	1	51	adult	1	1.68	168	66.1418	73	59.6261	60.8	13.3739	5.96261	25.86	overweight	2	Disc herniation	5	mild systemic disease	2	2017	1	5.78	57.8	high	1	11.6	normal	1	95.6	macrocytic	2	31.8	euchromic	1	33.2	normal	1	4.22	normal	1	2.28	2280	normal	1	22	220	low	0
1021	female	1	38	younger adult	0									17	underweight	0	Deformity, idiopathic	3	mild systemic disease	2	2017	1	0.01	0.1	normal	0	12.3	normal	1	82.9	eucytic	1	26.3	euchromic	1	31.7	low	0	5.78	normal	1	2.14	2140	normal	1	20	200	low	0
1022	female	1	61	adult	1	1.65	165	64.9607	67	56.9095	59	10.0905	5.69095	24.61	normal	1	Complication	1	mild systemic disease	2	2017	1	0.36	3.6	normal	0	14.8	normal	1	86.4	eucytic	1	29.6	euchromic	1	34.3	normal	1	7.04	neutrocytosis	2	2.19	2190	normal	1	30	300	normal	1
1023	male	0	70	older adult	2									20.75	underweight	0	Disc disease	4	mild systemic disease	2	2017	1	0.07	0.7	normal	0	13.8	normal	1	89.3	eucytic	1	29.4	euchromic	1	32.9	normal	1	6.92	neutrocytosis	2	3.04	3040	normal	1	36	360	normal	1
1024	female	1	72	older adult	2												Stenosis	9	severe systemic disease	3	2017	1	3.69	36.9	high	1	12	normal	1	87.1	eucytic	1	27.1	euchromic	1	31.1	low	0	9.69	neutrocytosis	2	1.29	1290	normal	1	26	260	normal	1
1025	female	1	75	older adult	2									32	normal	1	Disc herniation	5	severe systemic disease	3	2017	1	0.32	3.2	normal	0	14	normal	1	87.8	eucytic	1	29	euchromic	1	33.1	normal	1	4.25	normal	1	2.45	2450	normal	1	19	190	low	0
1026	male	0	26	younger adult	0	1.75	175	68.8977	68	70.4647	68.75	-2.46465	7.04647	22.2	normal	1	Disc herniation	5	normal healthy	1	2017	1	0.07	0.7	normal	0	15.6	normal	1	87.6	eucytic	1	29.7	euchromic	1	33.9	normal	1	5.58	neutrocytosis	2	3.29	3290	normal	1	30	300	normal	1
1027	male	0	87	older adult	2	1.78	178	70.0788	78	73.1812	71	4.81881	7.31812	24.62	underweight	0	Stenosis	9	severe systemic disease	3	2017	1	0.09	0.9	normal	0	14	normal	1	101.2	macrocytic	2	33.4	macrochromic	2	33	normal	1	3.16	normal	1	1.83	1830	normal	1	24	240	normal	1
1028	female	1	44	adult	1	1.71	171	67.3229	65	62.3426	62.6	2.6574	6.23426	22.23	normal	1	Cervical disorder	0	mild systemic disease	2	2017	1	0.01	0.1	normal	0	14.8	normal	1	90.6	eucytic	1	30.8	euchromic	1	34	normal	1	2.76	normal	1	1.93	1930	normal	1	20	200	low	0
1029	male	0	21	younger adult	0	1.74	174	68.504	65	69.5591	68	-4.55914	6.95591	21.47	normal	1	Deformity, idiopathic	3	mild systemic disease	2	2017	1	1.28	12.8	high	1	16.9	normal	1	90.7	eucytic	1	30.3	euchromic	1	33.5	normal	1	4.59	normal	1	1.71	1710	normal	1	21	210	low	0
1030	female	1	48	adult	1	1.64	164	64.567	58	56.004	58.4	1.99598	5.6004	21.56	normal	1	Cervical disorder	0	mild systemic disease	2	2017	1	0.06	0.6	normal	0	14.4	normal	1	89.5	eucytic	1	31.4	euchromic	1	35	normal	1	3.58	normal	1	1.94	1940	normal	1	26	260	normal	1
1031	female	1	61	adult	1									31	obesity I	3	Disc herniation	5	mild systemic disease	2	2017	1	1.64	16.4	high	1	12.4	normal	1	82.9	eucytic	1	26.8	euchromic	1	32.4	normal	1	3.91	normal	1	4.59	4590	lymphocytosis	2	19	190	low	0
1033	female	1	47	adult	1									18	underweight	0	Cervical disorder	0	mild systemic disease	2	2017	1	2.04	20.4	high	1	12.4	normal	1	98.2	macrocytic	2	32.5	macrochromic	2	33.2	normal	1	7.27	neutrocytosis	2	2.49	2490	normal	1	28	280	normal	1
1034	female	1	47	adult	1	1.7	170	66.9292	85	61.4371	62	23.5629	6.14371	29.41	overweight	2	Disc disease	4	mild systemic disease	2	2017	1	0.18	1.8	normal	0	12.8	normal	1	80.4	eucytic	1	25.8	euchromic	1	32.1	low	0	2.41	normal	1	1.82	1820	normal	1	15	150	low	0
1035	female	1	45	adult	1									18	underweight	0	Disc disease	4	normal healthy	1	2017	1	0.06	0.6	normal	0	13.4	normal	1	92.8	eucytic	1	30.2	euchromic	1	32.6	normal	1	6.35	neutrocytosis	2	2.05	2050	normal	1	24	240	normal	1
1036	female	1	69	adult	1												Disc disease	4	severe systemic disease	3	2017	1	0.41	4.1	normal	0	13.7	normal	1	91.1	eucytic	1	28.9	euchromic	1	31.7	low	0	2.31	normal	1	2.08	2080	normal	1	27	270	normal	1
1037	female	1	29	younger adult	0	1.51	151	59.4489	53	44.2324	50.6	8.76764	4.42324	23.24	normal	1	Spondylosis	8	mild systemic disease	2	2017	1	0.11	1.1	normal	0	13.5	normal	1	91.4	eucytic	1	30.5	euchromic	1	33.4	normal	1	3.92	normal	1	1.87	1870	normal	1	20	200	low	0
1038	female	1	49	adult	1												Disc herniation	5	mild systemic disease	2	2017	1	1.08	10.8	high	1	12.7	normal	1	93	eucytic	1	30.8	euchromic	1	33.1	normal	1	2.24	normal	1	2.15	2150	normal	1	26	260	normal	1
1040	male	0	69	adult	1												Spondylolisthesis, degenerative	6	normal healthy	1	2017	1	0.21	2.1	normal	0	15	normal	1	87.1	eucytic	1	29	euchromic	1	33.3	normal	1	4.21	normal	1	1.95	1950	normal	1	35	350	normal	1
1041	female	1	57	adult	1	1.6	160	62.9922	48	52.382	56	-4.38197	5.2382	18.75	normal	1	Deformity, degenerative	2	normal healthy patient	1	2017	1	0.13	1.3	normal	0	12.7	normal	1	90.4	eucytic	1	28.9	euchromic	1	32	low	0	2.85	normal	1	2.9	2900	normal	1	19	190	low	0
1042	female	1	54	adult	1												Spondylolisthesis, degenerative	6	mild systemic disease	2	2017	1	0.15	1.5	normal	0	14	normal	1	91.3	eucytic	1	29.7	euchromic	1	32.6	normal	1	2.31	normal	1	1.73	1730	normal	1	31	310	normal	1
1043	female	1	60	adult	1	1.6	160	62.9922	50	52.382	56	-2.38197	5.2382	19.53	normal	1	Deformity, degenerative	2	mild systemic disease	2	2017	1	0.1	1	normal	0	13.8	normal	1	91.2	eucytic	1	29.5	euchromic	1	32.3	normal	1	2.4	normal	1	1.88	1880	normal	1	22	220	low	0
1044	female	1	47	adult	1	1.5	150	59.0551	62	43.3268	50	18.6732	4.33268	27.56	overweight	2	Complication	1	mild systemic disease	2	2017	1	0.55	5.5	high	1	12.6	normal	1	88.2	eucytic	1	28.1	euchromic	1	31.8	low	0	2.09	normal	1	1.75	1750	normal	1	23	230	normal	1
1046	female	1	37	younger adult	0									30	obesity I	3	Disc disease	4	mild systemic disease	2	2017	1	0.99	9.9	high	1	13.8	normal	1	87.8	eucytic	1	29.4	euchromic	1	33.5	normal	1	4.08	normal	1	1.8	1800	normal	1	38	380	normal	1
1047	female	1	55	adult	1												Disc herniation	5	mild systemic disease	2	2017	1	0.18	1.8	normal	0	13.8	normal	1	92.6	eucytic	1	29.1	euchromic	1	31.4	low	0	5.81	normal	1	1.77	1770	normal	1	28	280	normal	1
1048	female	1	78	older adult	2	1.5	150	59.0551	56	43.3268	50	12.6732	4.33268	24.89	underweight	0	Spondylolisthesis, degenerative	6	mild systemic disease	2	2017	1	0.11	1.1	normal	0	13	normal	1	92.9	eucytic	1	30.6	euchromic	1	32.9	normal	1	2.53	normal	1	0.78	780	lymphopenia	0	26	260	normal	1
1050	female	1	72	older adult	2												Cervical disorder	0	mild systemic disease	2	2017	1	0.03	0.3	normal	0	13.5	normal	1	84.1	eucytic	1	27.1	euchromic	1	32.2	normal	1	3.13	normal	1	2.42	2420	normal	1	21	210	low	0
1052	female	1	56	adult	1									27	overweight	2	Complication	1	mild systemic disease	2	2017	1	0.02	0.2	normal	0	16.3	high	2	84.6	eucytic	1	29.5	euchromic	1	34.8	normal	1	3.19	normal	1	3.61	3610	normal	1	22	220	low	0
1053	female	1	39	younger adult	0	1.65	165	64.9607	65	56.9095	59	8.09047	5.69095	23.88	normal	1	Disc disease	4	normal healthy	1	2017	1	0.04	0.4	normal	0	13.1	normal	1	89.9	eucytic	1	30.1	euchromic	1	33.5	normal	1	4.97	normal	1	2.51	2510	normal	1	30	300	normal	1
1054	female	1	52	adult	1									21	normal	1	Deformity, degenerative	2	mild systemic disease	2	2017	1	0.08	0.8	normal	0	13.1	normal	1	93.5	eucytic	1	30.2	euchromic	1	32.3	normal	1	1.96	normal	1	1.37	1370	normal	1	23	230	normal	1
1055	male	0	63	adult	1	1.78	178	70.0788	80	73.1812	71	6.81881	7.31812	25.25	overweight	2	Deformity, degenerative	2	mild systemic disease	2	2017	1	0.15	1.5	normal	0	13.4	low	0	95.4	macrocytic	2	30.7	euchromic	1	32.2	low	0	4.24	normal	1	3.05	3050	normal	1	30	300	normal	1
1056	male	0	49	adult	1	1.75	175	68.8977	80	70.4647	68.75	9.53535	7.04647	26.12	overweight	2	Disc herniation	5	mild systemic disease	2	2017	1	0.04	0.4	normal	0	14.9	normal	1	88.6	eucytic	1	29.9	euchromic	1	33.8	normal	1	2.92	normal	1	2.99	2990	normal	1	34	340	normal	1
1058	female	1	78	older adult	2	1.62	162	63.7796	90	54.193	57.2	35.807	5.4193	34.29	normal	1	Stenosis	9	severe systemic disease	3	2017	1	0.86	8.6	high	1	12.7	normal	1	86.8	eucytic	1	27.1	euchromic	1	31.2	low	0	2.77	normal	1	2.04	2040	normal	1	14	140	low	0
1059	male	0	73	older adult	2	1.77	177	69.6851	81	72.2757	70.25	8.72432	7.22757	25.85	normal	1	Spondylolisthesis, degenerative	6	mild systemic disease	2	2017	1	0.15	1.5	normal	0	14.4	normal	1	88.3	eucytic	1	29	euchromic	1	32.8	normal	1	2.26	normal	1	1.3	1300	lymphopenia	0	29	290	normal	1
1060	female	1	38	younger adult	0	1.6	160	62.9922	47	52.382	56	-5.38197	5.2382	18.36	underweight	0	Spondylolisthesis, idiopathic	7	normal healthy patient	1	2017	1	0.33	3.3	normal	0	13.4	normal	1	93.5	eucytic	1	30	euchromic	1	32.1	low	0	3.62	normal	1	2.07	2070	normal	1	35	350	normal	1
1061	male	0	70	older adult	2												Stenosis	9	mild systemic disease	2	2017	1	0.04	0.4	normal	0	14.4	normal	1	91.2	eucytic	1	30.1	euchromic	1	33	normal	1	3.04	normal	1	1.66	1660	normal	1	26	260	normal	1
1062	female	1	59	adult	1												Deformity, degenerative	2	mild systemic disease	2	2017	1	1.1	11	high	1	13.6	normal	1	89.1	eucytic	1	28.5	euchromic	1	31.9	low	0	3.75	normal	1	2.24	2240	normal	1	26	260	normal	1
1063	female	1	73	older adult	2												Complication	1	mild systemic disease	2	2017	1	0.35	3.5	normal	0	13.4	normal	1	82.8	eucytic	1	26.1	euchromic	1	31.5	low	0	3.51	normal	1	1.47	1470	normal	1	23	230	normal	1
1064	female	1	59	adult	1	1.53	153	60.2363	60	46.0434	51.8	13.9566	4.60434	25.63	overweight	2	Disc herniation	5	mild systemic disease	2	2017	1	0.43	4.3	normal	0	13.4	normal	1	89.5	eucytic	1	30	euchromic	1	33.6	normal	1	2.77	normal	1	1.47	1470	normal	1	34	340	normal	1
1065	male	0	63	adult	1												Stenosis	9	mild systemic disease	2	2017	1	0.21	2.1	normal	0	16.1	normal	1	90.3	eucytic	1	30.6	euchromic	1	33.8	normal	1	3.18	normal	1	1.03	1030	lymphopenia	0	35	350	normal	1
1066	male	0	34	younger adult	0												Spondylolisthesis, idiopathic	7	normal healthy	1	2017	1	0.03	0.3	normal	0	16.7	normal	1	85	eucytic	1	30.5	euchromic	1	35.8	normal	1	3.46	normal	1	2.54	2540	normal	1	28	280	normal	1
1067	female	1	44	adult	1	1.6	160	62.9922	65	52.382	56	12.618	5.2382	25.39	overweight	2	Cervical disorder	0	normal healthy	1	2017	1	0.01	0.1	normal	0	13.2	normal	1	91.1	eucytic	1	30	euchromic	1	32.9	normal	1	7.44	neutrocytosis	2	1.92	1920	normal	1	32	320	normal	1
1068	male	0	70	older adult	2												Cervical disorder	0	mild systemic disease	2	2017	1	0.07	0.7	normal	0	16	normal	1	91.1	eucytic	1	30.9	euchromic	1	34	normal	1	2.82	normal	1	1.96	1960	normal	1	27	270	normal	1
1069	male	0	43	adult	1									21.6	normal	1	Disc disease	4	normal healthy	1	2017	1	0.1	1	normal	0	15.3	normal	1	86.7	eucytic	1	29.1	euchromic	1	33.6	normal	1	2.41	normal	1	2.66	2660	normal	1	31	310	normal	1
1071	male	0	52	adult	1	1.72	172	67.7166	66	67.7481	66.5	-1.74812	6.77481	22.31	normal	1	Disc herniation	5	normal healthy	1	2017	1	0.13	1.3	normal	0	16.1	normal	1	88.9	eucytic	1	29.7	euchromic	1	33.4	normal	1	3.4	normal	1	2.17	2170	normal	1	32	320	normal	1
1072	male	0	44	adult	1	1.81	181	71.2599	85	75.8977	73.25	9.10227	7.58977	25.95	overweight	2	Deformity, idiopathic	3	mild systemic disease	2	2017	1	0.31	3.1	normal	0	16.2	normal	1	90	eucytic	1	30.1	euchromic	1	33.4	normal	1	8.31	neutrocytosis	2	3.29	3290	normal	1	30	300	normal	1
1073	female	1	67	adult	1												Complication	1	mild systemic disease	2	2017	1	0.14	1.4	normal	0	14	normal	1	90.7	eucytic	1	31	euchromic	1	34.2	normal	1	2.99	normal	1	1.89	1890	normal	1	26	260	normal	1
1075	female	1	63	adult	1									36	obesity II	4	Disc herniation	5	mild systemic disease	2	2017	1	0.11	1.1	normal	0	13	normal	1	88.9	eucytic	1	28.4	euchromic	1	31.9	low	0	4.05	normal	1	3.03	3030	normal	1	25	250	normal	1
1076	male	0	69	adult	1												Complication	1	severe systemic disease	3	2017	1	0.1	1	normal	0	13.5	low	0	96.5	macrocytic	2	33.7	macrochromic	2	34.9	normal	1	8.46	neutrocytosis	2	2.18	2180	normal	1	30	300	normal	1
1077	female	1	36	younger adult	0									26	overweight	2	Spondylosis	8	mild systemic disease	2	2017	1	0.35	3.5	normal	0	10.2	low	0	62.3	microcytic	0	19.5	hypochromic	0	31.4	low	0	8.34	neutrocytosis	2	2.53	2530	normal	1	32	320	normal	1
1078	female	1	53	adult	1	1.62	162	63.7796	65	54.193	57.2	10.807	5.4193	24.77	normal	1	Spondylolisthesis, degenerative	6	mild systemic disease	2	2017	1	0.13	1.3	normal	0	15.3	normal	1	91.5	eucytic	1	31.8	euchromic	1	34.8	normal	1	2.84	normal	1	1.69	1690	normal	1	30	300	normal	1
1079	female	1	74	older adult	2	1.57	157	61.8111	74	49.6654	54.2	24.3346	4.96654	30.02	normal	1	Spondylosis	8	severe systemic disease	3	2017	1	0.27	2.7	normal	0	12.4	normal	1	92.9	eucytic	1	29.2	euchromic	1	31.5	low	0	5.44	normal	1	3.35	3350	normal	1	39	390	normal	1
1080	male	0	76	older adult	2									29.01	normal	1	Disc disease	4	mild systemic disease	2	2017	1	0.24	2.4	normal	0	16.3	normal	1	100.4	macrocytic	2	33.5	macrochromic	2	33.4	normal	1	5.89	neutrocytosis	2	1.66	1660	normal	1
1081	female	1	46	adult	1									22.66	normal	1	Spondylolisthesis, idiopathic	7	mild systemic disease	2	2017	1	0.02	0.2	normal	0	14.1	normal	1	92.2	eucytic	1	30.5	euchromic	1	33	normal	1	4	normal	1	1.69	1690	normal	1	28	280	normal	1
1082	male	0	60	adult	1	1.8	180	70.8662	80	74.9922	72.5	5.00779	7.49922	24.69	normal	1	Disc herniation	5	mild systemic disease	2	2017	1	0.26	2.6	normal	0	14.3	normal	1	85.2	eucytic	1	27.4	euchromic	1	32.2	low	0	3.64	normal	1	2.53	2530	normal	1	28	280	normal	1
1083	female	1	29	younger adult	0									18	underweight	0	Deformity, idiopathic	3	mild systemic disease	2	2017	1	0.09	0.9	normal	0	14.7	normal	1	91.8	eucytic	1	30.9	euchromic	1	33.6	normal	1	1.62	normal	1	2.06	2060	normal	1	31	310	normal	1
1085	female	1	75	older adult	2	1.45	145	57.0866	69	38.7993	47	30.2007	3.87993	32.82	normal	1	Spondylolisthesis, degenerative	6	mild systemic disease	2	2017	1	0.34	3.4	normal	0	13.5	normal	1	87.3	eucytic	1	28.5	euchromic	1	32.7	normal	1	4.28	normal	1	2.12	2120	normal	1	23	230	normal	1
1086	female	1	47	adult	1												Spondylosis	8	mild systemic disease	2	2017	1	0.12	1.2	normal	0	13.1	normal	1	97.8	macrocytic	2	31.6	euchromic	1	32.3	normal	1	2.91	normal	1	1.77	1770	normal	1	27	270	normal	1
1087	female	1	67	adult	1									35.6	obesity II	4	Spondylolisthesis, degenerative	6	mild systemic disease	2	2017	1	0.53	5.3	high	1	14	normal	1	88.5	eucytic	1	29.2	euchromic	1	32.9	normal	1	4.27	normal	1	3.1	3100	normal	1	25	250	normal	1
1088	female	1	20	younger adult	0	1.65	165	64.9607	82	56.9095	59	25.0905	5.69095	30.12	obesity I	3	Disc disease	4	mild systemic disease	2	2017	1	0.12	1.2	normal	0	13.4	normal	1	84.6	eucytic	1	28.6	euchromic	1	33.8	normal	1	5.06	normal	1	3.07	3070	normal	1	26	260	normal	1
1089	female	1	50	adult	1									23	normal	1	Stenosis	9	mild systemic disease	2	2017	1	0.37	3.7	normal	0	12.3	normal	1	90.5	eucytic	1	29.4	euchromic	1	32.5	normal	1	3.25	normal	1	1.22	1220	normal	1	36	360	normal	1
1090	male	0	56	adult	1	1.83	183	72.0473	74	77.7088	74.75	-3.70875	7.77088	22.1	normal	1	Complication	1	normal healthy	1	2017	1	0.1	1	normal	0	16	normal	1	87.6	eucytic	1	30.6	euchromic	1	34.9	normal	1	8.44	neutrocytosis	2	1.58	1580	normal	1	37	370	normal	1
1091	male	0	64	adult	1									27	overweight	2	Spondylolisthesis, degenerative	6	normal healthy	1	2017	1	0.12	1.2	normal	0	15.3	normal	1	86	eucytic	1	29.7	euchromic	1	34.5	normal	1	4.31	normal	1	2.01	2010	normal	1	28	280	normal	1
1092	female	1	48	adult	1									19	normal	1	Disc herniation	5	normal healthy	1	2017	1	0.06	0.6	normal	0	15.6	normal	1	90.9	eucytic	1	31	euchromic	1	34.1	normal	1	5.57	normal	1	2.37	2370	normal	1	33	330	normal	1
1094	male	0	66	adult	1	1.78	178	70.0788	78	73.1812	71	4.81881	7.31812	24.62	normal	1	Stenosis	9	severe systemic disease	3	2017	1	0.03	0.3	normal	0	14.4	normal	1	92	eucytic	1	31	euchromic	1	33.7	normal	1	1.78	normal	1	1.43	1430	normal	1	23	230	normal	1
1095	male	0	41	adult	1	1.73	173	68.1103	83	68.6536	67.25	14.3464	6.86536	27.73	overweight	2	Disc disease	4	normal healthy	1	2017	1	0.03	0.3	normal	0	13.8	normal	1	93.3	macrocytic	2	31.8	euchromic	1	34.1	normal	1	6.04	neutrocytosis	2	3.28	3280	normal	1	36	360	normal	1
1096	female	1	55	adult	1									22.2	normal	1	Disc disease	4	mild systemic disease	2	2017	1	0.45	4.5	normal	0	15.3	normal	1	89.9	eucytic	1	30.3	euchromic	1	33.7	normal	1	3.24	normal	1	2.32	2320	normal	1	38	380	normal	1
1097	female	1	43	adult	1												Disc disease	4	mild systemic disease	2	2017	1	1.11	11.1	high	1	14.6	normal	1	92.4	eucytic	1	29.9	euchromic	1	32.3	normal	1	5.62	normal	1	1.93	1930	normal	1	27	270	normal	1
1098	female	1	57	adult	1	1.54	154	60.63	66	46.9489	52.4	19.0511	4.69489	27.83	overweight	2	Stenosis	9	mild systemic disease	2	2017	1	0.14	1.4	normal	0	15.3	normal	1	96.6	macrocytic	2	32.1	euchromic	1	33.3	normal	1	2.64	normal	1	4.45	4450	lymphocytosis	2	36	360	normal	1
1099	female	1	64	adult	1									25	overweight	2	Cervical disorder	0	mild systemic disease	2	2017	1	0.05	0.5	normal	0	13	normal	1	95.7	macrocytic	2	31	euchromic	1	32.3	normal	1	2.79	normal	1	3.2	3200	normal	1	26	260	normal	1
1100	male	0	64	adult	1	1.75	175	68.8977	98	70.4647	68.75	27.5353	7.04647	32	obesity I	3	Spondylolisthesis, degenerative	6	mild systemic disease	2	2017	1	0.37	3.7	normal	0	14	normal	1	93.1	macrocytic	2	31.2	euchromic	1	33.5	normal	1	7.71	neutrocytosis	2	3.92	3920	lymphocytosis	2	28	280	normal	1
1101	male	0	35	younger adult	0	1.73	173	68.1103	84	68.6536	67.25	15.3464	6.86536	28.07	overweight	2	Spondylolisthesis, idiopathic	7	normal healthy	1	2017	1	0.22	2.2	normal	0	15.1	normal	1	86.8	eucytic	1	30.6	euchromic	1	35.2	normal	1	3.56	normal	1	2.65	2650	normal	1	27	270	normal	1
1102	female	1	63	adult	1									26.62	overweight	2	Spondylolisthesis, degenerative	6	mild systemic disease	2	2017	1	0.46	4.6	normal	0	14.9	normal	1	97.2	macrocytic	2	32	euchromic	1	33	normal	1	7.57	neutrocytosis	2	4.73	4730	lymphocytosis	2	29	290	normal	1
1103	male	0	61	adult	1	1.68	168	66.1418	94	64.1261	63.5	29.8739	6.41261	33.3	obesity I	3	Complication	1	mild systemic disease	2	2017	1	0.26	2.6	normal	0	15.6	normal	1	90.2	eucytic	1	30.6	euchromic	1	33.9	normal	1	5.58	neutrocytosis	2	1.86	1860	normal	1	32	320	normal	1
1104	male	0	69	adult	1									30	obesity I	3	Stenosis	9	mild systemic disease	2	2017	1	0.18	1.8	normal	0	15.6	normal	1	96.8	macrocytic	2	31.3	euchromic	1	32.4	normal	1	5.84	neutrocytosis	2	1.85	1850	normal	1	29	290	normal	1
1105	male	0	35	younger adult	0	1.86	186	73.2284	85	80.4253	77	4.57471	8.04253	24.57	normal	1	Disc disease	4	normal healthy	1	2017	1	0.04	0.4	normal	0	15	normal	1	82.2	eucytic	1	27.8	euchromic	1	33.9	normal	1	3.57	normal	1	2.14	2140	normal	1	31	310	normal	1
1106	male	0	62	adult	1	1.69	169	66.5355	75	65.0316	64.25	9.96842	6.50316	26.26	overweight	2	Disc herniation	5	mild systemic disease	2	2017	1	0.53	5.3	high	1	11.7	low	0	63.3	microcytic	0	18.9	hypochromic	0	29.8	low	0	3.63	normal	1	1.62	1620	normal	1	23	230	normal	1
1107	male	0	55	adult	1	1.72	172	67.7166	83	67.7481	66.5	15.2519	6.77481	28.06	overweight	2	Disc disease	4	mild systemic disease	2	2017	1	0.09	0.9	normal	0	16.2	normal	1	89.8	eucytic	1	30.7	euchromic	1	34.2	normal	1	3.69	normal	1	2.83	2830	normal	1	31	310	normal	1
1108	male	0	55	adult	1												Disc herniation	5	mild systemic disease	2	2017	1	1.03	10.3	high	1	14.9	normal	1	92.1	eucytic	1	30.9	euchromic	1	33.6	normal	1	4.44	normal	1	1.44	1440	normal	1	33	330	normal	1
1109	male	0	48	adult	1									15.4	underweight	0	Disc herniation	5	mild systemic disease	2	2017	1	0.03	0.3	normal	0	16.5	normal	1	88.7	eucytic	1	31	euchromic	1	35	normal	1	5.48	neutrocytosis	2	2.29	2290	normal	1
1110	female	1	53	adult	1	1.62	162	63.7796	50	54.193	57.2	-4.19299	5.4193	19.05	normal	1	Deformity, idiopathic	3	mild systemic disease	2	2017	1	0.05	0.5	normal	0	15	normal	1	89.8	eucytic	1	30.1	euchromic	1	33.5	normal	1	4.2	normal	1	3.39	3390	normal	1	30	300	normal	1
1111	male	0	21	younger adult	0	1.8	180	70.8662	95	74.9922	72.5	20.0078	7.49922	29.32	overweight	2	Spondylolisthesis, idiopathic	7	normal healthy	1	2017	1	0.1	1	normal	0	16.2	normal	1	87.2	eucytic	1	29.6	euchromic	1	34	normal	1	3.1	normal	1	2.17	2170	normal	1	25	250	normal	1
1112	female	1	60	adult	1	1.57	157	61.8111	70	49.6654	54.2	20.3346	4.96654	28.4	overweight	2	Disc disease	4	mild systemic disease	2	2017	1	0.98	9.8	high	1	13.3	normal	1	85.5	eucytic	1	27.5	euchromic	1	32.1	low	0	5.02	normal	1	1.94	1940	normal	1	19	190	low	0
1113	female	1	56	adult	1	1.6	160	62.9922	65	52.382	56	12.618	5.2382	25.39	overweight	2	Deformity, degenerative	2	mild systemic disease	2	2017	1	0.37	3.7	normal	0	13	normal	1	87.9	eucytic	1	29.1	euchromic	1	33.1	normal	1	3.62	normal	1	2.08	2080	normal	1	24	240	normal	1
1114	male	0	82	older adult	2	1.7	170	66.9292	75	65.9371	65	9.06291	6.59371	25.95	normal	1	Disc disease	4	mild systemic disease	2	2017	1	0.34	3.4	normal	0	12.6	low	0	92.5	macrocytic	2	30.3	euchromic	1	32.7	normal	1	4.05	normal	1	0.79	790	lymphopenia	0	32	320	normal	1
1115	male	0	41	adult	1	1.74	174	68.504	87	69.5591	68	17.4409	6.95591	28.74	overweight	2	Disc disease	4	normal healthy	1	2017	1	0.04	0.4	normal	0	15.1	normal	1	88.5	eucytic	1	29.4	euchromic	1	33.3	normal	1	3.54	normal	1	1.69	1690	normal	1	35	350	normal	1
1116	female	1	23	younger adult	0	1.6	160	62.9922	38	52.382	56	-14.382	5.2382	14.84	underweight	0	Deformity, idiopathic	3	normal healthy patient	1	2017	1	0.02	0.2	normal	0	13.1	normal	1	81.3	eucytic	1	27.9	euchromic	1	34.3	normal	1	3	normal	1	1.37	1370	normal	1	23	230	normal	1
1117	female	1	70	older adult	2	1.57	157	61.8111	72	49.6654	54.2	22.3346	4.96654	29.21	normal	1	Spondylolisthesis, degenerative	6	mild systemic disease	2	2017	1	0.06	0.6	normal	0	11.8	normal	1	64.2	microcytic	0	19.3	hypochromic	0	30	low	0	3.21	normal	1	2.53	2530	normal	1	25	250	normal	1
1118	female	1	49	adult	1	1.64	164	64.567	58	56.004	58.4	1.99598	5.6004	21.56	normal	1	Disc disease	4	normal healthy	1	2017	1	0.09	0.9	normal	0	14.3	normal	1	85.1	eucytic	1	28.3	euchromic	1	33.3	normal	1	5.38	normal	1	1.83	1830	normal	1	22	220	low	0
1119	female	1	37	younger adult	0	1.71	171	67.3229	70	62.3426	62.6	7.6574	6.23426	23.94	normal	1	Disc herniation	5	normal healthy	1	2017	1	0.07	0.7	normal	0	13.2	normal	1	93.3	eucytic	1	30.6	euchromic	1	32.8	normal	1	4.2	normal	1	2.35	2350	normal	1	27	270	normal	1
1120	male	0	44	adult	1	1.73	173	68.1103	90	68.6536	67.25	21.3464	6.86536	30.07	obesity I	3	Disc herniation	5	mild systemic disease	2	2017	1	0.35	3.5	normal	0	15.8	normal	1	90.2	eucytic	1	29.9	euchromic	1	33.2	normal	1	3.72	normal	1	2	2000	normal	1	28	280	normal	1
1121	female	1	22	younger adult	0									24	normal	1	Disc herniation	5	mild systemic disease	2	2017	1	0.02	0.2	normal	0	12.4	normal	1	89.3	eucytic	1	28.8	euchromic	1	32.3	normal	1	2.96	normal	1	3.63	3630	normal	1	23	230	normal	1
1122	female	1	76	older adult	2	1.6	160	62.9922	72	52.382	56	19.618	5.2382	28.13	normal	1	Spondylosis	8	severe systemic disease	3	2017	1	0.09	0.9	normal	0	10.3	low	0	106.5	macrocytic	2	33.7	macrochromic	2	31.6	low	0	0.91	neutropenia	0	0.92	920	lymphopenia	0	18	180	low	0
1123	female	1	41	adult	1	1.7	170	66.9292	70	61.4371	62	8.56291	6.14371	24.22	normal	1	Cervical disorder	0	mild systemic disease	2	2017	1	0.12	1.2	normal	0	13.5	normal	1	83.3	eucytic	1	26.8	euchromic	1	32.1	low	0	3.48	normal	1	1.82	1820	normal	1	26	260	normal	1
1124	female	1	76	older adult	2	1.6	160	62.9922	80	52.382	56	27.618	5.2382	31.25	normal	1	Complication	1	severe systemic disease	3	2017	1	4.1	41	high	1	13.6	normal	1	92	eucytic	1	29.6	euchromic	1	32.2	normal	1	3.98	normal	1	2.77	2770	normal	1	22	220	low	0
1126	male	0	53	adult	1									26	overweight	2	Disc herniation	5	normal healthy	1	2017	1	0.1	1	normal	0	15.3	normal	1	83.7	eucytic	1	29.8	euchromic	1	35.6	normal	1	3.28	normal	1	2.45	2450	normal	1	25	250	normal	1
1127	female	1	64	adult	1	1.63	163	64.1733	71	55.0985	57.8	15.9015	5.50985	26.72	overweight	2	Disc disease	4	mild systemic disease	2	2017	1	0.17	1.7	normal	0	13.8	normal	1	96	macrocytic	2	30.8	euchromic	1	32.1	low	0	2.16	normal	1	2.2	2200	normal	1	23	230	normal	1
1128	male	0	61	adult	1	1.84	184	72.441	95	78.6143	75.5	16.3857	7.86143	28.06	overweight	2	Complication	1	mild systemic disease	2	2017	1	0.21	2.1	normal	0	15.7	normal	1	91.1	eucytic	1	30.3	euchromic	1	33.3	normal	1	4.56	normal	1	1.57	1570	normal	1
1129	male	0	83	older adult	2	1.72	172	67.7166	77	67.7481	66.5	9.25188	6.77481	26.03	normal	1	Stenosis	9	severe systemic disease	3	2017	1	0.35	3.5	normal	0	14.7	normal	1	89.2	eucytic	1	30.4	euchromic	1	34.1	normal	1	7.75	neutrocytosis	2	2.93	2930	normal	1	29	290	normal	1
1130	female	1	42	adult	1	1.62	162	63.7796	93	54.193	57.2	38.807	5.4193	35.44	obesity II	4	Spondylolisthesis, idiopathic	7	mild systemic disease	2	2017	1	0.37	3.7	normal	0	14	normal	1	90.7	eucytic	1	30.4	euchromic	1	33.5	normal	1	5.22	normal	1	3.57	3570	normal	1	29	290	normal	1
1131	male	0	47	adult	1									24	normal	1	Cervical disorder	0	normal healthy	1	2017	1	0.05	0.5	normal	0	15.9	normal	1	87.3	eucytic	1	30.2	euchromic	1	34.6	normal	1	4.11	normal	1	1.69	1690	normal	1	35	350	normal	1
1132	female	1	66	adult	1												Disc disease	4	mild systemic disease	2	2017	1	0.32	3.2	normal	0	14.1	normal	1	95.6	macrocytic	2	32.9	macrochromic	2	34.5	normal	1	4.73	normal	1	2.54	2540	normal	1	29	290	normal	1
1133	male	0	55	adult	1	1.78	178	70.0788	94	73.1812	71	20.8188	7.31812	29.67	overweight	2	Deformity, degenerative	2	normal healthy	1	2017	1	0.02	0.2	normal	0	15.7	normal	1	84.9	eucytic	1	28.9	euchromic	1	34	normal	1	1.9	normal	1	1.23	1230	lymphopenia	0	27	270	normal	1
1134	male	0	19	younger adult	0												Deformity, idiopathic	3	severe systemic disease	3	2017	1	0.01	0.1	normal	0	14.1	normal	1	92.4	macrocytic	2	29.7	euchromic	1	32.2	low	0	3.02	normal	1	2.05	2050	normal	1	20	200	low	0
1135	male	0	46	adult	1									28.07	overweight	2	Disc herniation	5	mild systemic disease	2	2017	1	0.28	2.8	normal	0	14.2	normal	1	84.1	eucytic	1	28.6	euchromic	1	34.1	normal	1	7.24	neutrocytosis	2	1.89	1890	normal	1	37	370	normal	1
1136	female	1	44	adult	1	1.55	155	61.0237	56	47.8544	53	8.14559	4.78544	23.31	normal	1	Spondylolisthesis, idiopathic	7	normal healthy	1	2017	1	0.12	1.2	normal	0	10.4	low	0	80.1	eucytic	1	24.9	hypochromic	0	31.1	low	0	2.65	normal	1	1.38	1380	normal	1	24	240	normal	1
1137	female	1	66	adult	1	1.62	162	63.7796	63	54.193	57.2	8.80701	5.4193	24.01	normal	1	Stenosis	9	mild systemic disease	2	2017	1	0.16	1.6	normal	0	11.3	normal	1	66	microcytic	0	20.7	hypochromic	0	31.3	low	0	6.29	neutrocytosis	2	1.99	1990	normal	1	27	270	normal	1
1138	female	1	56	adult	1	1.68	168	66.1418	82	59.6261	60.8	22.3739	5.96261	29.05	overweight	2	Spondylosis	8	mild systemic disease	2	2017	1	0.39	3.9	normal	0	12.7	normal	1	89.2	eucytic	1	28	euchromic	1	31.4	low	0	2.43	normal	1	1.92	1920	normal	1	26	260	normal	1
1139	female	1	69	adult	1									24	normal	1	Complication	1	severe systemic disease	3	2017	1	0.36	3.6	normal	0	14.8	normal	1	88.6	eucytic	1	30.1	euchromic	1	33.9	normal	1	5.96	normal	1	3.26	3260	normal	1	32	320	normal	1
1140	female	1	42	adult	1												Disc disease	4	mild systemic disease	2	2017	1	0.1	1	normal	0	12.2	normal	1	89	eucytic	1	29.3	euchromic	1	32.9	normal	1	2.92	normal	1	1.94	1940	normal	1	23	230	normal	1
1141	female	1	76	older adult	2	1.45	145	57.0866	46	38.7993	47	7.20072	3.87993	21.88	underweight	0	Disc disease	4	mild systemic disease	2	2017	1	2.34	23.4	high	1	11.5	normal	1	86.5	eucytic	1	29.2	euchromic	1	33.7	normal	1	3.17	normal	1	0.92	920	lymphopenia	0	33	330	normal	1
1142	female	1	45	adult	1	1.58	158	62.2048	98	50.5709	54.8	47.4291	5.05709	39.26	obesity II	4	Disc disease	4	severe systemic disease	3	2017	1	1.55	15.5	high	1	14.4	normal	1	86.3	eucytic	1	28.5	euchromic	1	33	normal	1	5.41	normal	1	1.54	1540	normal	1	18	180	low	0
1144	female	1	54	adult	1	1.68	168	66.1418	50	59.6261	60.8	-9.62607	5.96261	17.72	underweight	0	Disc disease	4	normal healthy	1	2017	1	0.06	0.6	normal	0	14.2	normal	1	88.6	eucytic	1	30.1	euchromic	1	34	normal	1	4.98	normal	1	1.45	1450	normal	1	26	260	normal	1
1146	female	1	42	adult	1	1.65	165	64.9607	49	56.9095	59	-7.90953	5.69095	17.9982	underweight	0	Cervical disorder	0	normal healthy	1	2017	1	0.03	0.3	normal	0	12.7	normal	1	87.8	eucytic	1	28.7	euchromic	1	32.6	normal	1	6.71	neutrocytosis	2	1.18	1180	normal	1
1147	male	0	62	adult	1	1.83	183	72.0473	98	77.7088	74.75	20.2912	7.77088	29.26	overweight	2	Disc disease	4	mild systemic disease	2	2017	1	0.09	0.9	normal	0	16.5	normal	1	89	eucytic	1	30.2	euchromic	1	34	normal	1	4.71	normal	1	3.07	3070	normal	1
1148	male	0	70	older adult	2									37	overweight	2	Cervical disorder	0	severe systemic disease	3	2017	1	1.6	16	high	1	14.6	normal	1	94.2	macrocytic	2	31.3	euchromic	1	33.3	normal	1	5.07	normal	1	1.63	1630	normal	1	25	250	normal	1
1149	female	1	49	adult	1	1.56	156	61.4174	58	48.7599	53.6	9.24008	4.87599	23.83	normal	1	Spondylolisthesis, idiopathic	7	mild systemic disease	2	2017	1	0.04	0.4	normal	0	13	normal	1	92.2	eucytic	1	30	euchromic	1	32.5	normal	1	5.22	normal	1	1.98	1980	normal	1	22	220	low	0
1150	male	0	66	adult	1												Complication	1	severe systemic disease	3	2017	1	0.2	2	normal	0	13.3	low	0	93.2	macrocytic	2	30.3	euchromic	1	32.5	normal	1	4.11	normal	1	1.31	1310	lymphopenia	0	23	230	normal	1
1151	female	1	40	adult	1												Disc disease	4	normal healthy	1	2017	1	0.05	0.5	normal	0	14	normal	1	93.5	eucytic	1	30.5	euchromic	1	32.6	normal	1	3.83	normal	1	1.84	1840	normal	1	23	230	normal	1
1152	male	0	68	adult	1									26	overweight	2	Stenosis	9	mild systemic disease	2	2017	1	0.27	2.7	normal	0	13.5	low	0	88.4	eucytic	1	29.5	euchromic	1	33.4	normal	1	4.75	normal	1	2.3	2300	normal	1
1153	female	1	58	adult	1									22.51	normal	1	Disc herniation	5	normal healthy	1	2017	1	0.28	2.8	normal	0	15.8	high	2	82.9	eucytic	1	26.6	euchromic	1	32	low	0	5.6	normal	1	2.81	2810	normal	1	38	380	normal	1
1154	male	0	67	adult	1	1.6	160	62.9922	67	56.882	57.5	10.118	5.6882	26.17	overweight	2	Spondylolisthesis, degenerative	6	mild systemic disease	2	2017	1	0.83	8.3	high	1	14.6	normal	1	92.7	macrocytic	2	31.3	euchromic	1	33.8	normal	1	4.82	normal	1	2.07	2070	normal	1	26	260	normal	1
1156	male	0	61	adult	1	1.82	182	71.6536	80	76.8032	74	3.19676	7.68032	24.15	normal	1	Cervical disorder	0	mild systemic disease	2	2017	1	0.08	0.8	normal	0	14.8	normal	1	86.1	eucytic	1	29.3	euchromic	1	34	normal	1	2.22	normal	1	1.92	1920	normal	1	32	320	normal	1
1157	female	1	52	adult	1	1.59	159	62.5985	56	51.4765	55.4	4.52354	5.14765	22.15	normal	1	Disc herniation	5	mild systemic disease	2	2017	1	0.01	0.1	normal	0	15.4	normal	1	97.7	macrocytic	2	31.9	euchromic	1	32.6	normal	1	7.57	neutrocytosis	2	2.74	2740	normal	1	31	310	normal	1
1158	female	1	76	older adult	2									33	normal	1	Spondylolisthesis, degenerative	6	mild systemic disease	2	2017	1	2.12	21.2	high	1	14.3	normal	1	92.1	eucytic	1	30.4	euchromic	1	32.9	normal	1	5.53	normal	1	2.27	2270	normal	1	24	240	normal	1
1159	male	0	20	younger adult	0	1.66	166	65.3544	63	62.315	62	0.684958	6.2315	22.86	normal	1	Cervical disorder	0	normal healthy	1	2017	1	0.06	0.6	normal	0	16.8	normal	1	83.4	eucytic	1	28.2	euchromic	1	33.8	normal	1	3.51	normal	1	2.86	2860	normal	1	32	320	normal	1
1160	male	0	53	adult	1									24	normal	1	Cervical disorder	0	normal healthy	1	2017	1	0.16	1.6	normal	0	16.9	normal	1	89.4	eucytic	1	30.5	euchromic	1	34.1	normal	1	3.61	normal	1	1.56	1560	normal	1	40	400	normal	1
1161	male	0	57	adult	1	1.8	180	70.8662	87	74.9922	72.5	12.0078	7.49922	26.85	overweight	2	Disc herniation	5	mild systemic disease	2	2017	1	0.1	1	normal	0	15.8	normal	1	88.4	eucytic	1	30.2	euchromic	1	34.1	normal	1	6.41	neutrocytosis	2	1.71	1710	normal	1	29	290	normal	1
1162	female	1	56	adult	1	1.68	168	66.1418	75	59.6261	60.8	15.3739	5.96261	26.57	overweight	2	Cervical disorder	0	normal healthy	1	2017	1	0.08	0.8	normal	0	14.8	normal	1	92.3	eucytic	1	30.8	euchromic	1	33.3	normal	1	2.38	normal	1	2.22	2220	normal	1	27	270	normal	1
1163	female	1	78	older adult	2												Stenosis	9	mild systemic disease	2	2017	1	0.07	0.7	normal	0	13.4	normal	1	83.9	eucytic	1	27.3	euchromic	1	32.5	normal	1	5.32	normal	1	1.87	1870	normal	1	27	270	normal	1
1164	female	1	55	adult	1	1.55	155	61.0237	62	47.8544	53	14.1456	4.78544	25.81	overweight	2	Spondylolisthesis, degenerative	6	mild systemic disease	2	2017	1	0.12	1.2	normal	0	12.7	normal	1	90.3	eucytic	1	29.4	euchromic	1	32.6	normal	1	4.3	normal	1	3.05	3050	normal	1	25	250	normal	1
1165	female	1	43	adult	1	1.63	163	64.1733	68	55.0985	57.8	12.9015	5.50985	25.59	overweight	2	Cervical disorder	0	mild systemic disease	2	2017	1	0.08	0.8	normal	0	14	normal	1	88.1	eucytic	1	29.4	euchromic	1	33.3	normal	1	4.62	normal	1	1.9	1900	normal	1	23	230	normal	1
1166	female	1	73	older adult	2	1.5	150	59.0551	63	43.3268	50	19.6732	4.33268	28	normal	1	Disc disease	4	mild systemic disease	2	2017	1	0.35	3.5	normal	0	14.1	normal	1	94	eucytic	1	30.2	euchromic	1	32.1	low	0	3.67	normal	1	1.32	1320	normal	1	22	220	low	0
1167	female	1	25	younger adult	0	1.48	148	58.2677	44	41.5158	48.8	2.48418	4.15158	20.09	normal	1	Spondylolisthesis, idiopathic	7	normal healthy patient	1	2017	1	0.05	0.5	normal	0	13.1	normal	1	95.4	macrocytic	2	31.7	euchromic	1	33.2	normal	1	4.02	normal	1	2.14	2140	normal	1	27	270	normal	1
1168	male	0	77	older adult	2												Cervical disorder	0	mild systemic disease	2	2017	1	0.07	0.7	normal	0	15.6	normal	1	89.6	eucytic	1	31.3	euchromic	1	34.9	normal	1	7.08	neutrocytosis	2	4.98	4980	lymphocytosis	2	37	370	normal	1
1169	female	1	58	adult	1	1.55	155	61.0237	63	47.8544	53	15.1456	4.78544	26.22	overweight	2	Deformity, degenerative	2	normal healthy	1	2017	1	0.39	3.9	normal	0	14.1	normal	1	89.8	eucytic	1	28.8	euchromic	1	32	low	0	5.83	normal	1	2.7	2700	normal	1	20	200	low	0
1170	female	1	55	adult	1	1.73	173	68.1103	77	64.1536	63.8	12.8464	6.41536	25.73	overweight	2	Complication	1	normal healthy	1	2017	1	0.35	3.5	normal	0	12.8	normal	1	88.1	eucytic	1	28.8	euchromic	1	32.7	normal	1	2.91	normal	1	2.3	2300	normal	1
1171	male	0	69	adult	1												Stenosis	9	severe systemic disease	3	2017	1	0.16	1.6	normal	0	15.8	normal	1	94.9	macrocytic	2	31.9	euchromic	1	33.6	normal	1	5.6	neutrocytosis	2	3.32	3320	normal	1	28	280	normal	1
1174	female	1	69	adult	1												Stenosis	9	mild systemic disease	2	2017	1	0.12	1.2	normal	0	11.3	normal	1	97.2	macrocytic	2	31.8	euchromic	1	32.8	normal	1	5.38	normal	1	1.22	1220	normal	1
1175	female	1	42	adult	1												Complication	1	mild systemic disease	2	2017	1	0.07	0.7	normal	0	14.2	normal	1	94.2	eucytic	1	31.8	euchromic	1	33.8	normal	1	4.92	normal	1	2.01	2010	normal	1	23	230	normal	1
1176	male	0	64	adult	1	1.74	174	68.504	69	69.5591	68	-0.55914	6.95591	22.79	normal	1	Cervical disorder	0	mild systemic disease	2	2017	1	0.02	0.2	normal	0	14.6	normal	1	86.8	eucytic	1	29.7	euchromic	1	34.3	normal	1	4.44	normal	1	1.99	1990	normal	1	35	350	normal	1
1177	female	1	63	adult	1	1.58	158	62.2048	64	50.5709	54.8	13.4291	5.05709	25.64	overweight	2	Disc disease	4	mild systemic disease	2	2017	1	0.05	0.5	normal	0	13.5	normal	1	93.5	eucytic	1	30.3	euchromic	1	32.4	normal	1	2.54	normal	1	1.87	1870	normal	1	26	260	normal	1
1179	female	1	51	adult	1	1.7	170	66.9292	71	61.4371	62	9.56291	6.14371	24.57	normal	1	Disc disease	4	normal healthy	1	2017	1	0.18	1.8	normal	0	12.2	normal	1	91.9	eucytic	1	29	euchromic	1	31.5	low	0	3.03	normal	1	1.35	1350	normal	1	22	220	low	0
1180	female	1	67	adult	1	1.58	158	62.2048	58	50.5709	54.8	7.42906	5.05709	23.23	normal	1	Spondylolisthesis, degenerative	6	mild systemic disease	2	2017	1	0.67	6.7	high	1	13.8	normal	1	93.5	eucytic	1	31	euchromic	1	33.2	normal	1	7	neutrocytosis	2	0.97	970	lymphopenia	0	21	210	low	0
1181	female	1	71	older adult	2	1.54	154	60.63	58	46.9489	52.4	11.0511	4.69489	24.46	underweight	0	Stenosis	9	severe systemic disease	3	2017	1	0.56	5.6	high	1	12	normal	1	87.2	eucytic	1	27.3	euchromic	1	31.3	low	0	5.38	normal	1	1.93	1930	normal	1	16	160	low	0
1182	female	1	56	adult	1	1.63	163	64.1733	67	55.0985	57.8	11.9015	5.50985	25.22	overweight	2	Deformity, degenerative	2	mild systemic disease	2	2017	1	0.14	1.4	normal	0	10.7	low	0	75.3	microcytic	0	22.4	hypochromic	0	29.7	low	0	2.04	normal	1	2.35	2350	normal	1	27	270	normal	1
1183	female	1	48	adult	1												Disc herniation	5	normal healthy	1	2017	1	0.39	3.9	normal	0	14.5	normal	1	86.1	eucytic	1	29.3	euchromic	1	34	normal	1	3.61	normal	1	1.58	1580	normal	1	25	250	normal	1
1184	female	1	64	adult	1	1.6	160	62.9922	75	52.382	56	22.618	5.2382	29.3	overweight	2	Disc disease	4	mild systemic disease	2	2017	1	0.79	7.9	high	1	12.1	normal	1	88.1	eucytic	1	26.6	euchromic	1	30.2	low	0	5.57	normal	1	1.69	1690	normal	1	30	300	normal	1
1185	male	0	69	adult	1	1.6	160	62.9922	80	56.882	57.5	23.118	5.6882	31.25	obesity I	3	Disc herniation	5	severe systemic disease	3	2017	1	1.87	18.7	high	1	12.6	low	0	78.5	microcytic	0	25.8	euchromic	1	32.9	normal	1	6.25	neutrocytosis	2	2.3	2300	normal	1
1186	female	1	72	older adult	2									25	normal	1	Deformity, degenerative	2	mild systemic disease	2	2017	1	0.09	0.9	normal	0	14.4	normal	1	95	macrocytic	2	31.4	euchromic	1	33.1	normal	1	4.45	normal	1	1.54	1540	normal	1	28	280	normal	1
1187	female	1	56	adult	1									24.63	normal	1	Spondylolisthesis, degenerative	6	mild systemic disease	2	2017	1	0.46	4.6	normal	0	13.8	normal	1	83.3	eucytic	1	29.9	euchromic	1	35.8	high	2	3.19	normal	1	1.65	1650	normal	1	17	170	low	0
1188	female	1	55	adult	1	1.72	172	67.7166	92	63.2481	63.2	28.7519	6.32481	31.1	obesity I	3	Stenosis	9	mild systemic disease	2	2017	1	0.03	0.3	normal	0	15	normal	1	95.4	macrocytic	2	31.6	euchromic	1	33.2	normal	1	4.98	normal	1	4.2	4200	lymphocytosis	2	29	290	normal	1
1190	female	1	80	older adult	2	1.57	157	61.8111	72	49.6654	54.2	22.3346	4.96654	29.21	normal	1	Stenosis	9	severe systemic disease	3	2017	1	0.13	1.3	normal	0	13	normal	1	91.8	eucytic	1	30.6	euchromic	1	33.3	normal	1	3.93	normal	1	1.97	1970	normal	1	27	270	normal	1
1191	female	1	73	older adult	2									35	normal	1	Stenosis	9	severe systemic disease	3	2017	1	0.18	1.8	normal	0	13.3	normal	1	87.6	eucytic	1	29.9	euchromic	1	34.1	normal	1	2.62	normal	1	2.92	2920	normal	1	24	240	normal	1
1192	female	1	57	adult	1	1.73	173	68.1103	75	64.1536	63.8	10.8464	6.41536	25.06	overweight	2	Disc disease	4	mild systemic disease	2	2017	1	0.08	0.8	normal	0	13.8	normal	1	91.8	eucytic	1	31.3	euchromic	1	34.1	normal	1	4.61	normal	1	2.98	2980	normal	1	19	190	low	0
1193	female	1	66	adult	1	1.73	173	68.1103	87	64.1536	63.8	22.8464	6.41536	29.07	overweight	2	Complication	1	mild systemic disease	2	2017	1	0.3	3	normal	0	13.8	normal	1	85.9	eucytic	1	27.9	euchromic	1	32.5	normal	1	5.27	normal	1	3.26	3260	normal	1	28	280	normal	1
1194	female	1	74	older adult	2	1.7	170	66.9292	80	61.4371	62	18.5629	6.14371	27.68	normal	1	Disc disease	4	mild systemic disease	2	2017	1	1.32	13.2	high	1	13.7	normal	1	89.2	eucytic	1	28.9	euchromic	1	32.4	normal	1	6.36	neutrocytosis	2	2.94	2940	normal	1	25	250	normal	1
1196	male	0	42	adult	1									19	normal	1	Complication	1	mild systemic disease	2	2017	1	0.06	0.6	normal	0	14.8	normal	1	91.3	eucytic	1	30.6	euchromic	1	33.5	normal	1	3.94	normal	1	2.01	2010	normal	1	32	320	normal	1
1197	female	1	71	older adult	2	1.53	153	60.2363	68	46.0434	51.8	21.9566	4.60434	29.05	normal	1	Deformity, degenerative	2	mild systemic disease	2	2017	1	0.07	0.7	normal	0	15.3	normal	1	89.5	eucytic	1	29.9	euchromic	1	33.4	normal	1	4.16	normal	1	2.63	2630	normal	1	26	260	normal	1
1198	female	1	79	older adult	2	1.68	168	66.1418	53	59.6261	60.8	-6.62607	5.96261	18.78	underweight	0	Stenosis	9	mild systemic disease	2	2017	1	0.06	0.6	normal	0	13.5	normal	1	88.9	eucytic	1	29.3	euchromic	1	33	normal	1	2.74	normal	1	1.51	1510	normal	1	26	260	normal	1
1199	female	1	58	adult	1	1.48	148	58.2677	44	41.5158	48.8	2.48418	4.15158	20.09	normal	1	Cervical disorder	0	mild systemic disease	2	2017	1	0.07	0.7	normal	0	14	normal	1	97.4	macrocytic	2	33.3	macrochromic	2	34.1	normal	1	4.62	normal	1	2.6	2600	normal	1	30	300	normal	1
1200	male	0	55	adult	1	1.84	184	72.441	85	78.6143	75.5	6.38574	7.86143	25.11	overweight	2	Disc disease	4	mild systemic disease	2	2017	1	0.87	8.7	high	1	14	normal	1	92.3	macrocytic	2	31	euchromic	1	33.6	normal	1	4.59	normal	1	1.3	1300	lymphopenia	0	34	340	normal	1
1201	female	1	52	adult	1												Deformity, idiopathic	3	mild systemic disease	2	2017	1	0.24	2.4	normal	0	12.8	normal	1	79.3	microcytic	0	25.2	hypochromic	0	31.8	low	0	3.63	normal	1	2.12	2120	normal	1	32	320	normal	1
1202	male	0	86	older adult	2	1.78	178	70.0788	77	73.1812	71	3.81881	7.31812	24.3	underweight	0	Disc disease	4	severe systemic disease	3	2017	1	0.11	1.1	normal	0	13.7	normal	1	92.8	macrocytic	2	30.9	euchromic	1	33.3	normal	1	2.65	normal	1	1.89	1890	normal	1	24	240	normal	1
1204	male	0	75	older adult	2												Spondylolisthesis, degenerative	6	severe systemic disease	3	2017	1	0.02	0.2	normal	0	13.6	low	0	93.3	macrocytic	2	32.6	macrochromic	2	35	normal	1	6.91	neutrocytosis	2	1.08	1080	lymphopenia	0	43	430	high	2
1205	female	1	53	adult	1	1.66	166	65.3544	78	57.815	59.6	20.185	5.7815	28.31	overweight	2	Disc disease	4	mild systemic disease	2	2017	1	0.54	5.4	high	1	13.8	normal	1	87.2	eucytic	1	28	euchromic	1	32.1	low	0	5.04	normal	1	1.58	1580	normal	1	28	280	normal	1
1206	female	1	68	adult	1	1.6	160	62.9922	64	52.382	56	11.618	5.2382	25	overweight	2	Disc disease	4	mild systemic disease	2	2017	1	0.14	1.4	normal	0	14.3	normal	1	85.1	eucytic	1	28.4	euchromic	1	33.4	normal	1	4.88	normal	1	2.54	2540	normal	1	29	290	normal	1
1207	female	1	49	adult	1									23.53	normal	1	Disc disease	4	mild systemic disease	2	2017	1	0.22	2.2	normal	0	15	normal	1	90.6	eucytic	1	30.7	euchromic	1	33.9	normal	1	1.85	normal	1	1.55	1550	normal	1	21	210	low	0
1210	female	1	71	older adult	2	1.75	175	68.8977	86	65.9647	65	20.0353	6.59647	28.08	normal	1	Complication	1	mild systemic disease	2	2017	1	0.37	3.7	normal	0	15.8	high	2	82.7	eucytic	1	27.1	euchromic	1	32.7	normal	1	4.35	normal	1	2.13	2130	normal	1	26	260	normal	1
1211	female	1	72	older adult	2	1.63	163	64.1733	78	55.0985	57.8	22.9015	5.50985	29.36	normal	1	Spondylosis	8	mild systemic disease	2	2017	1	0.57	5.7	high	1	12.6	normal	1	91.9	eucytic	1	30	euchromic	1	32.6	normal	1	6.72	neutrocytosis	2	1.01	1010	lymphopenia	0	34	340	normal	1
1212	female	1	68	adult	1	1.58	158	62.2048	82	50.5709	54.8	31.4291	5.05709	32.85	obesity I	3	Spondylolisthesis, degenerative	6	mild systemic disease	2	2017	1	0.11	1.1	normal	0	12.6	normal	1	83.2	eucytic	1	26.8	euchromic	1	32.2	normal	1	3.26	normal	1	1.54	1540	normal	1	21	210	low	0
1213	female	1	65	adult	1												Disc herniation	5	mild systemic disease	2	2017	1	0.03	0.3	normal	0	15	normal	1	81.7	eucytic	1	25.9	euchromic	1	31.6	low	0	5.22	normal	1	3.5	3500	normal	1	31	310	normal	1
1214	female	1	47	adult	1	1.56	156	61.4174	72	48.7599	53.6	23.2401	4.87599	29.59	overweight	2	Spondylosis	8	mild systemic disease	2	2017	1	0.06	0.6	normal	0	15.5	normal	1	93.2	eucytic	1	30.8	euchromic	1	33	normal	1	3.56	normal	1	2.66	2660	normal	1	36	360	normal	1
1215	female	1	53	adult	1	1.69	169	66.5355	95	60.5316	61.4	34.4684	6.05316	33.26	obesity I	3	Spondylolisthesis, degenerative	6	mild systemic disease	2	2017	1	0.26	2.6	normal	0	13.9	normal	1	94.3	eucytic	1	30.5	euchromic	1	32.4	normal	1	3.68	normal	1	1.86	1860	normal	1	19	190	low	0
1216	female	1	59	adult	1	1.5	150	59.0551	68	43.3268	50	24.6732	4.33268	30.22	obesity I	3	Disc disease	4	mild systemic disease	2	2017	1	0.31	3.1	normal	0	14.3	normal	1	85.2	eucytic	1	27.8	euchromic	1	32.6	normal	1	4.07	normal	1	1.67	1670	normal	1	24	240	normal	1
1217	female	1	45	adult	1	1.7	170	66.9292	58	61.4371	62	-3.43709	6.14371	20.07	normal	1	Spondylolisthesis, idiopathic	7	normal healthy	1	2017	1	0.25	2.5	normal	0	14.5	normal	1	91.4	eucytic	1	29.7	euchromic	1	32.5	normal	1	4.88	normal	1	2.16	2160	normal	1	30	300	normal	1
1218	female	1	69	adult	1	1.6	160	62.9922	58	52.382	56	5.61803	5.2382	22.66	normal	1	Spondylolisthesis, degenerative	6	mild systemic disease	2	2017	1	0.09	0.9	normal	0	13.9	normal	1	88.3	eucytic	1	29.4	euchromic	1	33.3	normal	1	8.36	neutrocytosis	2	2.19	2190	normal	1	24	240	normal	1
1221	female	1	76	older adult	2	1.6	160	62.9922	65	52.382	56	12.618	5.2382	25.39	normal	1	Stenosis	9	mild systemic disease	2	2017	1	0.13	1.3	normal	0	12.2	normal	1	92	eucytic	1	29.4	euchromic	1	31.9	low	0	3.32	normal	1	2.51	2510	normal	1	22	220	low	0
1222	female	1	63	adult	1	1.5	150	59.0551	70	43.3268	50	26.6732	4.33268	31.11	obesity I	3	Disc herniation	5	mild systemic disease	2	2017	1	0.42	4.2	normal	0	13.7	normal	1	91.2	eucytic	1	30.2	euchromic	1	33.2	normal	1	2.35	normal	1	1.11	1110	lymphopenia	0	25	250	normal	1
1224	female	1	73	older adult	2									21	underweight	0	Deformity, degenerative	2	severe systemic disease	3	2017	1	0.04	0.4	normal	0	14.5	normal	1	96.2	macrocytic	2	30.7	euchromic	1	31.9	low	0	4.98	normal	1	1.7	1700	normal	1	31	310	normal	1
1225	male	0	39	younger adult	0	1.9	190	74.8032	104	84.0473	80	19.9527	8.40473	28.81	overweight	2	Disc disease	4	mild systemic disease	2	2017	1	0.22	2.2	normal	0	14.6	normal	1	89	eucytic	1	29.3	euchromic	1	33	normal	1	5.62	neutrocytosis	2	3.08	3080	normal	1
1226	female	1	80	older adult	2												Stenosis	9	mild systemic disease	2	2017	1	2.09	20.9	high	1	12.5	normal	1	101.3	macrocytic	2	32.9	macrochromic	2	32.5	normal	1	10.78	neutrocytosis	2	1.97	1970	normal	1	29	290	normal	1
1227	female	1	51	adult	1	1.58	158	62.2048	49	50.5709	54.8	-1.57094	5.05709	19.63	normal	1	Disc herniation	5	normal healthy	1	2017	1	0.09	0.9	normal	0	14.8	normal	1	86.1	eucytic	1	28.1	euchromic	1	32.6	normal	1	5.73	normal	1	2.21	2210	normal	1	27	270	normal	1
1228	female	1	71	older adult	2	1.6	160	62.9922	51	52.382	56	-1.38197	5.2382	19.92	underweight	0	Cervical disorder	0	normal healthy	1	2017	1	0.1	1	normal	0	15.2	normal	1	92.8	eucytic	1	30.3	euchromic	1	32.6	normal	1	3.25	normal	1	1.99	1990	normal	1	33	330	normal	1
1229	male	0	49	adult	1	1.7	170	66.9292	64	65.9371	65	-1.93709	6.59371	22.15	normal	1	Spondylolisthesis, idiopathic	7	normal healthy	1	2017	1	0.25	2.5	normal	0	16.4	normal	1	93.9	macrocytic	2	31.4	euchromic	1	33.5	normal	1	9.11	neutrocytosis	2	2.6	2600	normal	1	29	290	normal	1
1231	female	1	64	adult	1	1.55	155	61.0237	90	47.8544	53	42.1456	4.78544	37.46	obesity II	4	Spondylolisthesis, degenerative	6	mild systemic disease	2	2017	1	0.13	1.3	normal	0	14	normal	1	94.4	eucytic	1	30.4	euchromic	1	32.2	normal	1	4.83	normal	1	2.29	2290	normal	1
1232	female	1	73	older adult	2	1.6	160	62.9922	70	52.382	56	17.618	5.2382	27.34	normal	1	Spondylolisthesis, degenerative	6	mild systemic disease	2	2017	1	0.05	0.5	normal	0	13.4	normal	1	86.9	eucytic	1	28.8	euchromic	1	33.2	normal	1	3.82	normal	1	2.2	2200	normal	1	21	210	low	0
1233	female	1	56	adult	1	1.58	158	62.2048	70	50.5709	54.8	19.4291	5.05709	28.04	overweight	2	Stenosis	9	mild systemic disease	2	2017	1	0.09	0.9	normal	0	14.9	normal	1	92.4	eucytic	1	31.4	euchromic	1	33.9	normal	1	3.41	normal	1	2.98	2980	normal	1	26	260	normal	1
1235	female	1	72	older adult	2									26	normal	1	Cervical disorder	0	mild systemic disease	2	2017	1	0.43	4.3	normal	0	11.4	normal	1	92.3	eucytic	1	30.1	euchromic	1	32.6	normal	1	2.01	normal	1	1.79	1790	normal	1
1236	female	1	61	adult	1	1.57	157	61.8111	56	49.6654	54.2	6.33457	4.96654	22.72	normal	1	Cervical disorder	0	mild systemic disease	2	2017	1	0.16	1.6	normal	0	13.8	normal	1	93.9	eucytic	1	30.1	euchromic	1	32	low	0	3.74	normal	1	2.35	2350	normal	1	29	290	normal	1
1237	male	0	70	older adult	2												Disc disease	4	mild systemic disease	2	2017	1	0.48	4.8	normal	0	16.8	normal	1	93.3	macrocytic	2	33.3	macrochromic	2	35.7	normal	1	7.92	neutrocytosis	2	1.88	1880	normal	1	27	270	normal	1
1238	male	0	75	older adult	2									26.3	normal	1	Cervical disorder	0	mild systemic disease	2	2017	1	0.09	0.9	normal	0	13.2	low	0	90.9	eucytic	1	29.3	euchromic	1	32.3	normal	1	5.96	neutrocytosis	2	2.56	2560	normal	1	31	310	normal	1
1240	male	0	71	older adult	2	1.69	169	66.5355	77	65.0316	64.25	11.9684	6.50316	26.96	normal	1	Stenosis	9	mild systemic disease	2	2017	1	0.14	1.4	normal	0	17.2	normal	1	92.5	macrocytic	2	30.9	euchromic	1	33.4	normal	1	4.2	normal	1	2.21	2210	normal	1	30	300	normal	1
1241	male	0	53	adult	1	1.75	175	68.8977	75	70.4647	68.75	4.53535	7.04647	24.49	normal	1	Cervical disorder	0	mild systemic disease	2	2017	1	0.35	3.5	normal	0	15	normal	1	94.1	macrocytic	2	31.5	euchromic	1	33.5	normal	1	4.37	normal	1	2.93	2930	normal	1
1242	female	1	40	adult	1									26.44	overweight	2	Spondylolisthesis, idiopathic	7	normal healthy	1	2017	1	0.3	3	normal	0	14.2	normal	1	90.7	eucytic	1	30.7	euchromic	1	33.9	normal	1	3.74	normal	1	1.85	1850	normal	1	28	280	normal	1
1243	female	1	60	adult	1									17	underweight	0	Deformity, degenerative	2	mild systemic disease	2	2017	1	0.12	1.2	normal	0	12.9	normal	1	94.2	eucytic	1	31.2	euchromic	1	33.2	normal	1	5.09	normal	1	1.71	1710	normal	1
1244	female	1	55	adult	1	1.65	165	64.9607	55	56.9095	59	-1.90953	5.69095	20.2	normal	1	Disc disease	4	mild systemic disease	2	2018	2	0.15	1.5	normal	0	13.4	normal	1	94.6	eucytic	1	33	macrochromic	2	34.9	normal	1	5.21	normal	1	2.01	2010	normal	1	23	230	normal	1
1245	female	1	72	older adult	2	1.69	169	66.5355	81	60.5316	61.4	20.4684	6.05316	28.36	normal	1	Disc disease	4	mild systemic disease	2	2018	2	0.18	1.8	normal	0	15.2	normal	1	87	eucytic	1	29.9	euchromic	1	34.4	normal	1	4.36	normal	1	1.7	1700	normal	1	29	290	normal	1
1247	female	1	30	younger adult	0	1.52	152	59.8426	46	45.1379	51.2	0.86213	4.51379	19.91	normal	1	Deformity, idiopathic	3	mild systemic disease	2	2018	2	0.04	0.4	normal	0	9.6	low	0	76.8	microcytic	0	24	hypochromic	0	31.3	low	0	3.21	normal	1	2.57	2570	normal	1	22	220	low	0
1248	female	1	43	adult	1	1.6	160	62.9922	65	52.382	56	12.618	5.2382	25.39	overweight	2	Spondylolisthesis, idiopathic	7	normal healthy	1	2018	2	0.06	0.6	normal	0	14.5	normal	1	95.6	macrocytic	2	31.8	euchromic	1	33.3	normal	1	4.68	normal	1	2.08	2080	normal	1	30	300	normal	1
1249	female	1	56	adult	1	1.5	150	59.0551	53	43.3268	50	9.67316	4.33268	23.56	normal	1	Deformity, degenerative	2	mild systemic disease	2	2018	2	0.33	3.3	normal	0	12	normal	1	94.6	eucytic	1	30.8	euchromic	1	32.5	normal	1	2.88	normal	1	1.5	1500	normal	1	23	230	normal	1
1251	male	0	29	younger adult	0									25.4	overweight	2	Stenosis	9	normal healthy	1	2018	2	0.82	8.2	high	1	16.4	normal	1	83.4	eucytic	1	28.6	euchromic	1	34.2	normal	1	2.99	normal	1	1.16	1160	lymphopenia	0	23	230	normal	1
1252	female	1	52	adult	1									25.81	overweight	2	Spondylolisthesis, degenerative	6	normal healthy	1	2018	2	0.79	7.9	high	1	14.2	normal	1	88.9	eucytic	1	28.7	euchromic	1	32.3	normal	1	4.65	normal	1	3.28	3280	normal	1	25	250	normal	1
1253	male	0	52	adult	1	1.68	168	66.1418	68	64.1261	63.5	3.87393	6.41261	24.09	normal	1	Disc herniation	5	normal healthy	1	2018	2	0.04	0.4	normal	0	16.7	normal	1	89.2	eucytic	1	30	euchromic	1	33.6	normal	1	5.44	neutrocytosis	2	2.89	2890	normal	1	35	350	normal	1
1254	female	1	38	younger adult	0	1.7	170	66.9292	66	61.4371	62	4.56291	6.14371	22.84	normal	1	Cervical disorder	0	normal healthy	1	2018	2	0.17	1.7	normal	0	12.8	normal	1	87.1	eucytic	1	28.6	euchromic	1	32.8	normal	1	4.29	normal	1	1.18	1180	normal	1	21	210	low	0
1255	female	1	48	adult	1									21.97	normal	1	Disc disease	4	normal healthy	1	2018	2	0.19	1.9	normal	0	12	normal	1	91.4	eucytic	1	30.3	euchromic	1	33.1	normal	1	1.89	normal	1	1.68	1680	normal	1	20	200	low	0
1257	female	1	78	older adult	2	1.7	170	66.9292	80	61.4371	62	18.5629	6.14371	27.68	normal	1	Stenosis	9	mild systemic disease	2	2018	2	0.28	2.8	normal	0	13.2	normal	1	88.5	eucytic	1	28.7	euchromic	1	32.4	normal	1	2.8	normal	1	6.83	6830	lymphocytosis	2	25	250	normal	1
1259	male	0	43	adult	1	1.85	185	72.8347	83	79.5198	76.25	3.48022	7.95198	24.25	normal	1	Disc disease	4	mild systemic disease	2	2018	2	0.04	0.4	normal	0	13.5	low	0	87.8	eucytic	1	29.4	euchromic	1	33.5	normal	1	2.32	normal	1	2.05	2050	normal	1	27	270	normal	1
1260	male	0	36	younger adult	0	1.75	175	68.8977	85	70.4647	68.75	14.5353	7.04647	27.76	overweight	2	Disc herniation	5	normal healthy	1	2018	2	0.16	1.6	normal	0	15.3	normal	1	88.8	eucytic	1	30.7	euchromic	1	34.5	normal	1	3.94	normal	1	2.43	2430	normal	1	43	430	high	2
1261	male	0	34	younger adult	0									27.77	overweight	2	Disc herniation	5	normal healthy	1	2018	2	0.09	0.9	normal	0	15.4	normal	1	83	eucytic	1	28.7	euchromic	1	34.6	normal	1	4.15	normal	1	3.33	3330	normal	1	40	400	normal	1
1263	female	1	69	adult	1									23.51	normal	1	Disc disease	4	mild systemic disease	2	2018	2	0.02	0.2	normal	0	13.2	normal	1	91.6	eucytic	1	30.1	euchromic	1	32.9	normal	1	3.47	normal	1	5.31	5310	lymphocytosis	2	25	250	normal	1
1266	male	0	34	younger adult	0	1.68	168	66.1418	74	64.1261	63.5	9.87393	6.41261	26.22	overweight	2	Disc herniation	5	normal healthy	1	2018	2	0.03	0.3	normal	0	16.5	normal	1	94	macrocytic	2	33.1	macrochromic	2	35.2	normal	1	6.27	neutrocytosis	2	2.82	2820	normal	1	35	350	normal	1
1267	female	1	24	younger adult	0	1.6	160	62.9922	58	52.382	56	5.61803	5.2382	22.66	normal	1	Deformity, idiopathic	3	normal healthy	1	2018	2	0.06	0.6	normal	0	14.8	normal	1	90.5	eucytic	1	29.8	euchromic	1	33	normal	1	3.52	normal	1	1.42	1420	normal	1	28	280	normal	1
1268	female	1	50	adult	1	1.7	170	66.9292	61	61.4371	62	-0.437091	6.14371	21.11	normal	1	Deformity, degenerative	2	mild systemic disease	2	2018	2	0.1	1	normal	0	14.4	normal	1	87.4	eucytic	1	28.9	euchromic	1	33	normal	1	3.47	normal	1	2.32	2320	normal	1	25	250	normal	1
1269	male	0	60	adult	1												Complication	1	mild systemic disease	2	2018	2	0.81	8.1	high	1	15.5	normal	1	97	macrocytic	2	33.1	macrochromic	2	34.1	normal	1	5.14	normal	1	2.73	2730	normal	1	29	290	normal	1
1270	female	1	70	older adult	2	1.5	150	59.0551	55	43.3268	50	11.6732	4.33268	24.44	underweight	0	Spondylolisthesis, degenerative	6	mild systemic disease	2	2018	2	0.9	9	high	1	13.9	normal	1	90.6	eucytic	1	30.5	euchromic	1	33.7	normal	1	3.78	normal	1	2.4	2400	normal	1	22	220	low	0
1272	female	1	38	younger adult	0									22.22	normal	1	Deformity, idiopathic	3	normal healthy	1	2018	2	0.13	1.3	normal	0	13.6	normal	1	89.4	eucytic	1	28.2	euchromic	1	31.6	low	0	4.13	normal	1	2.57	2570	normal	1	18	180	low	0
1273	female	1	69	adult	1	1.57	157	61.8111	56	49.6654	54.2	6.33457	4.96654	22.72	normal	1	Complication	1	mild systemic disease	2	2018	2	0.13	1.3	normal	0	13.2	normal	1	93.1	eucytic	1	30.6	euchromic	1	32.8	normal	1	2.31	normal	1	1.83	1830	normal	1	19	190	low	0
1277	female	1	41	adult	1												Disc herniation	5	normal healthy	1	2018	2	0.02	0.2	normal	0	14.2	normal	1	88.2	eucytic	1	29	euchromic	1	32.9	normal	1	2.29	normal	1	1.81	1810	normal	1
1281	female	1	84	older adult	2									24.61	underweight	0	Stenosis	9	severe systemic disease	3	2018	2	0.43	4.3	normal	0	13.6	normal	1	86.5	eucytic	1	29.6	euchromic	1	34.2	normal	1	1.93	normal	1	2.18	2180	normal	1	20	200	low	0
1282	male	0	67	adult	1	1.73	173	68.1103	64	68.6536	67.25	-4.65363	6.86536	21.38	normal	1	Deformity, degenerative	2	severe systemic disease	3	2018	2	0.08	0.8	normal	0	14.4	normal	1	89.9	eucytic	1	30.3	euchromic	1	33.6	normal	1	4.15	normal	1	1.53	1530	normal	1	29	290	normal	1
1283	male	0	48	adult	1									22.53	normal	1	Disc herniation	5	normal healthy	1	2018	2	0.63	6.3	high	1	16.3	normal	1	85.3	eucytic	1	28.9	euchromic	1	33.9	normal	1	5.99	neutrocytosis	2	2.27	2270	normal	1	30	300	normal	1
1285	female	1	64	adult	1	1.6	160	62.9922	63	52.382	56	10.618	5.2382	24.61	normal	1	Cervical disorder	0	severe systemic disease	3	2018	2	12.57	125.7	high	1	9.8	low	0	102.7	macrocytic	2	33	macrochromic	2	32.1	low	0	0.9	neutropenia	0	1.67	1670	normal	1	16	160	low	0
1286	male	0	77	older adult	2	1.8	180	70.8662	79	74.9922	72.5	4.00779	7.49922	24.38	underweight	0	Cervical disorder	0	severe systemic disease	3	2018	2	0.11	1.1	normal	0	11.8	low	0	90.7	eucytic	1	28.1	euchromic	1	31	low	0	2.53	normal	1	1.4	1400	normal	1	31	310	normal	1
1287	female	1	57	adult	1									24.09	normal	1	Cervical disorder	0	severe systemic disease	3	2018	2	0.23	2.3	normal	0	11.9	normal	1	87.8	eucytic	1	28.5	euchromic	1	32.5	normal	1	3.46	normal	1	1.55	1550	normal	1	27	270	normal	1
1290	female	1	80	older adult	2												Stenosis	9	severe systemic disease	3	2018	2	0.11	1.1	normal	0	14.2	normal	1	97.1	macrocytic	2	32.1	euchromic	1	33	normal	1	3.28	normal	1	1.78	1780	normal	1	27	270	normal	1
1292	female	1	59	adult	1	1.66	166	65.3544	98	57.815	59.6	40.185	5.7815	35.56	obesity II	4	Disc disease	4	mild systemic disease	2	2018	2	0.06	0.6	normal	0	12.5	normal	1	85.1	eucytic	1	27.4	euchromic	1	32.1	low	0	2.26	normal	1	2.97	2970	normal	1	30	300	normal	1
1293	female	1	64	adult	1									20.7	normal	1	Stenosis	9	mild systemic disease	2	2018	2	0.17	1.7	normal	0	13	normal	1	90.9	eucytic	1	30.4	euchromic	1	33.4	normal	1	1.98	normal	1	2.19	2190	normal	1	23	230	normal	1
1294	male	0	64	adult	1									24.98	normal	1	Disc disease	4	severe systemic disease	3	2018	2	0.36	3.6	normal	0	13.3	low	0	89.4	eucytic	1	29.5	euchromic	1	33	normal	1	3.02	normal	1	1.72	1720	normal	1	25	250	normal	1
1295	female	1	53	adult	1									20.2	normal	1	Disc disease	4	mild systemic disease	2	2018	2	0.04	0.4	normal	0	13.7	normal	1	83.1	eucytic	1	27.3	euchromic	1	32.9	normal	1	2.47	normal	1	2.74	2740	normal	1
1296	male	0	69	adult	1									33.2	obesity I	3	Stenosis	9	mild systemic disease	2	2018	2	0.39	3.9	normal	0	15	normal	1	90.5	eucytic	1	29.8	euchromic	1	32.9	normal	1	3.23	normal	1	2.11	2110	normal	1	27	270	normal	1
1297	male	0	25	younger adult	0									31.14	obesity I	3	Disc herniation	5	mild systemic disease	2	2018	2	0.21	2.1	normal	0	17.6	high	2	87.3	eucytic	1	29.4	euchromic	1	33.7	normal	1	3.15	normal	1	2.49	2490	normal	1	25	250	normal	1
1298	male	0	29	younger adult	0	1.72	172	67.7166	78	67.7481	66.5	10.2519	6.77481	26.37	overweight	2	Complication	1	mild systemic disease	2	2018	2	0.05	0.5	normal	0	16.4	normal	1	81	eucytic	1	26.5	euchromic	1	32.7	normal	1	4.85	normal	1	2.08	2080	normal	1	35	350	normal	1
1299	male	0	83	older adult	2	1.78	178	70.0788	68	73.1812	71	-5.18119	7.31812	21.46	underweight	0	Disc disease	4	mild systemic disease	2	2018	2	0.06	0.6	normal	0	14	normal	1	89.6	eucytic	1	29	euchromic	1	32.4	normal	1	4.25	normal	1	2.86	2860	normal	1	30	300	normal	1
1300	female	1	53	adult	1	1.5	150	59.0551	67	43.3268	50	23.6732	4.33268	29.78	overweight	2	Disc herniation	5	mild systemic disease	2	2018	2	0.15	1.5	normal	0	12	normal	1	94.4	eucytic	1	30.7	euchromic	1	32.5	normal	1	4.29	normal	1	2.79	2790	normal	1	26	260	normal	1
1301	male	0	33	younger adult	0									26	overweight	2	Disc herniation	5	normal healthy	1	2018	2	0.02	0.2	normal	0	15.8	normal	1	88.7	eucytic	1	30.2	euchromic	1	34	normal	1	4.77	normal	1	1.91	1910	normal	1	43	430	high	2
1302	male	0	56	adult	1	1.86	186	73.2284	75	80.4253	77	-5.42529	8.04253	21.68	normal	1	Cervical disorder	0	normal healthy	1	2018	2	0.09	0.9	normal	0	15.1	normal	1	87.4	eucytic	1	30.7	euchromic	1	35.1	normal	1	5	normal	1	2.66	2660	normal	1	35	350	normal	1
1303	female	1	58	adult	1	1.67	167	65.7481	85	58.7206	60.2	26.2794	5.87206	30.48	obesity I	3	Disc disease	4	normal healthy	1	2018	2	0.63	6.3	high	1	15.7	normal	1	82.8	eucytic	1	27.2	euchromic	1	32.8	normal	1	3.25	normal	1	2.49	2490	normal	1	22	220	low	0
1304	male	0	44	adult	1									22.89	normal	1	Complication	1	normal healthy	1	2018	2	0.07	0.7	normal	0	13.5	low	0	87.7	eucytic	1	28.2	euchromic	1	32.2	low	0	4.91	normal	1	2.24	2240	normal	1	35	350	normal	1
1306	female	1	59	adult	1	1.6	160	62.9922	62	52.382	56	9.61803	5.2382	24.22	normal	1	Spondylolisthesis, degenerative	6	normal healthy	1	2018	2	0.24	2.4	normal	0	13.8	normal	1	90.5	eucytic	1	29	euchromic	1	32	low	0	3.1	normal	1	2.01	2010	normal	1	25	250	normal	1
1307	male	0	19	younger adult	0	1.86	186	73.2284	82	80.4253	77	1.57471	8.04253	23.7	normal	1	Spondylolisthesis, idiopathic	7	normal healthy	1	2018	2	0.05	0.5	normal	0	16.2	normal	1	89	eucytic	1	31.7	euchromic	1	35.6	normal	1	3.37	normal	1	1.92	1920	normal	1	36	360	normal	1
1308	female	1	21	younger adult	0	1.61	161	63.3859	49	53.2875	56.6	-4.28748	5.32875	18.9	normal	1	Disc herniation	5	normal healthy	1	2018	2	0.32	3.2	normal	0	14.7	normal	1	86.9	eucytic	1	29.2	euchromic	1	33.6	normal	1	5.82	normal	1	4.11	4110	lymphocytosis	2	25	250	normal	1
1311	female	1	19	younger adult	0												Cervical disorder	0	mild systemic disease	2	2018	2	0.06	0.6	normal	0	11.9	normal	1	66.3	microcytic	0	21.3	hypochromic	0	32.2	normal	1	4.78	normal	1	2.95	2950	normal	1	25	250	normal	1
1312	female	1	58	adult	1	1.72	172	67.7166	100	63.2481	63.2	36.7519	6.32481	33.8	obesity I	3	Stenosis	9	mild systemic disease	2	2018	2	0.26	2.6	normal	0	14.8	normal	1	90.2	eucytic	1	30.2	euchromic	1	33.5	normal	1	5.08	normal	1	3.22	3220	normal	1	25	250	normal	1
1313	male	0	39	younger adult	0	1.81	181	71.2599	80	75.8977	73.25	4.10227	7.58977	24.42	normal	1	Disc disease	4	mild systemic disease	2	2018	2	0.11	1.1	normal	0	15.7	normal	1	92.3	macrocytic	2	31.8	euchromic	1	34.4	normal	1	2.49	normal	1	1.99	1990	normal	1	33	330	normal	1
1316	female	1	62	adult	1	1.67	167	65.7481	62	58.7206	60.2	3.27945	5.87206	22.23	normal	1	Complication	1	mild systemic disease	2	2018	2	0.03	0.3	normal	0	12.2	normal	1	94.1	eucytic	1	31.3	euchromic	1	33.2	normal	1	2.48	normal	1	3.3	3300	normal	1	26	260	normal	1
1317	female	1	49	adult	1	1.74	174	68.504	61	65.0591	64.4	-4.05914	6.50591	20.15	normal	1	Cervical disorder	0	normal healthy	1	2018	2	0.17	1.7	normal	0	14.5	normal	1	85	eucytic	1	27.8	euchromic	1	32.7	normal	1	9.6	neutrocytosis	2	2.94	2940	normal	1	26	260	normal	1
1318	female	1	55	adult	1	1.6	160	62.9922	83	52.382	56	30.618	5.2382	32.42	obesity I	3	Spondylosis	8	mild systemic disease	2	2018	2	0.91	9.1	high	1	15.5	normal	1	92.1	eucytic	1	29.9	euchromic	1	32.5	normal	1	3.87	normal	1	3.07	3070	normal	1	31	310	normal	1
1319	male	0	57	adult	1									27.78	overweight	2	Disc disease	4	mild systemic disease	2	2018	2	0.06	0.6	normal	0	13.7	normal	1	86	eucytic	1	28.1	euchromic	1	32.7	normal	1	4.02	normal	1	1.71	1710	normal	1	32	320	normal	1
1321	female	1	72	older adult	2									24.34	underweight	0	Disc disease	4	mild systemic disease	2	2018	2	3.79	37.9	high	1	12.3	normal	1	82	eucytic	1	26.6	euchromic	1	32.5	normal	1	3.16	normal	1	2.23	2230	normal	1	16	160	low	0
1322	female	1	76	older adult	2	1.55	155	61.0237	63	47.8544	53	15.1456	4.78544	26.22	normal	1	Deformity, degenerative	2	mild systemic disease	2	2018	2	0.05	0.5	normal	0	12	normal	1	85.3	eucytic	1	29.4	euchromic	1	34.5	normal	1	5.55	normal	1	2.08	2080	normal	1	24	240	normal	1
1323	male	0	55	adult	1									28.73	overweight	2	Spondylolisthesis, degenerative	6	normal healthy	1	2018	2	0.15	1.5	normal	0	15.1	normal	1	95	macrocytic	2	31.5	euchromic	1	33.2	normal	1	1.76	neutropenia	0	2.04	2040	normal	1	26	260	normal	1
1327	male	0	60	adult	1	1.73	173	68.1103	75	68.6536	67.25	6.34637	6.86536	25.06	overweight	2	Disc disease	4	mild systemic disease	2	2018	2	0.25	2.5	normal	0	15.2	normal	1	87.1	eucytic	1	29.2	euchromic	1	33.5	normal	1	3.74	normal	1	2.79	2790	normal	1	27	270	normal	1
1328	male	0	49	adult	1	1.84	184	72.441	80	78.6143	75.5	1.38574	7.86143	23.63	normal	1	Disc disease	4	normal healthy	1	2018	2	0.2	2	normal	0	13.9	normal	1	93.2	macrocytic	2	31.4	euchromic	1	33.7	normal	1	2.58	normal	1	1.79	1790	normal	1	31	310	normal	1
1329	female	1	57	adult	1	1.63	163	64.1733	70	55.0985	57.8	14.9015	5.50985	26.35	overweight	2	Complication	1	mild systemic disease	2	2018	2	4.13	41.3	high	1	9	low	0	85.6	eucytic	1	25.5	hypochromic	0	29.8	low	0	5.98	normal	1	3.1	3100	normal	1	27	270	normal	1
1330	female	1	18	younger adult	0									18.75	normal	1	Deformity, idiopathic	3	normal healthy	1	2018	2	0.04	0.4	normal	0	14.6	normal	1	89.3	eucytic	1	30	euchromic	1	33.6	normal	1	2.77	normal	1	3.3	3300	normal	1	23	230	normal	1
1335	female	1	71	older adult	2									23.34	underweight	0	Complication	1	severe systemic disease	3	2018	2	0.69	6.9	high	1	13.1	normal	1	92.7	eucytic	1	29.9	euchromic	1	32.3	normal	1	3.58	normal	1	1.67	1670	normal	1	28	280	normal	1
1336	male	0	57	adult	1	1.6	160	62.9922	58	56.882	57.5	1.11803	5.6882	22.66	normal	1	Spondylolisthesis, degenerative	6	mild systemic disease	2	2018	2	0.31	3.1	normal	0	12.1	low	0	63.3	microcytic	0	20.1	hypochromic	0	31.8	low	0	4.6	normal	1	2.29	2290	normal	1	35	350	normal	1
1337	male	0	82	older adult	2									28.73	normal	1	Stenosis	9	severe systemic disease	3	2018	2	0.12	1.2	normal	0	12.9	low	0	96	macrocytic	2	31.9	euchromic	1	33.2	normal	1	4.56	normal	1	1.58	1580	normal	1	29	290	normal	1
1338	female	1	30	younger adult	0									24.44	normal	1	Disc herniation	5	mild systemic disease	2	2018	2	0.21	2.1	normal	0	15.2	normal	1	87.7	eucytic	1	29.6	euchromic	1	33.8	normal	1	5.38	normal	1	3.26	3260	normal	1	28	280	normal	1
1339	female	1	30	younger adult	0	1.7	170	66.9292	55	61.4371	62	-6.43709	6.14371	19.03	normal	1	Disc herniation	5	normal healthy	1	2018	2	0.07	0.7	normal	0	14.1	normal	1	88.1	eucytic	1	28.4	euchromic	1	32.3	normal	1	7.97	neutrocytosis	2	2.02	2020	normal	1	28	280	normal	1
1342	male	0	43	adult	1	1.75	175	68.8977	90	70.4647	68.75	19.5353	7.04647	29.39	overweight	2	Disc disease	4	mild systemic disease	2	2018	2	0.05	0.5	normal	0	15.5	normal	1	91.3	eucytic	1	32	euchromic	1	35.1	normal	1	6.39	neutrocytosis	2	2.88	2880	normal	1	36	360	normal	1
1343	female	1	66	adult	1									31.25	obesity I	3	Deformity, degenerative	2	mild systemic disease	2	2018	2	0.08	0.8	normal	0	14	normal	1	90.6	eucytic	1	31.3	euchromic	1	34.6	normal	1	3.12	normal	1	1.54	1540	normal	1	20	200	low	0
1344	female	1	49	adult	1									26.73	overweight	2	Disc disease	4	normal healthy	1	2018	2	0.05	0.5	normal	0	11.3	normal	1	77.2	microcytic	0	24.3	hypochromic	0	31.5	low	0	6	normal	1	1.95	1950	normal	1	30	300	normal	1
1345	female	1	47	adult	1									24.61	normal	1	Disc disease	4	normal healthy	1	2018	2	0.82	8.2	high	1	13.7	normal	1	91.4	eucytic	1	30.2	euchromic	1	33.1	normal	1	5.15	normal	1	3.03	3030	normal	1	30	300	normal	1
1346	female	1	80	older adult	2	1.7	170	66.9292	79	61.4371	62	17.5629	6.14371	27.34	normal	1	Spondylolisthesis, degenerative	6	severe systemic disease	3	2018	2	0.05	0.5	normal	0	14.9	normal	1	90.1	eucytic	1	28.9	euchromic	1	32	low	0	2.74	normal	1	2.19	2190	normal	1	32	320	normal	1
1348	female	1	49	adult	1	1.7	170	66.9292	54	61.4371	62	-7.43709	6.14371	18.69	normal	1	Disc disease	4	mild systemic disease	2	2018	2	0.01	0.1	normal	0	15	normal	1	86	eucytic	1	28.7	euchromic	1	33.4	normal	1	2.34	normal	1	2.82	2820	normal	1	24	240	normal	1
1349	male	0	75	older adult	2												Disc herniation	5	mild systemic disease	2	2018	2	0.33	3.3	normal	0	13.7	normal	1	96.2	macrocytic	2	30.9	euchromic	1	32.1	low	0	3.66	normal	1	1.45	1450	normal	1	33	330	normal	1
1350	female	1	59	adult	1	1.68	168	66.1418	75	59.6261	60.8	15.3739	5.96261	26.57	overweight	2	Spondylolisthesis, degenerative	6	mild systemic disease	2	2018	2	0.3	3	normal	0	14.1	normal	1	91.9	eucytic	1	29.4	euchromic	1	32	low	0	3.56	normal	1	4.61	4610	lymphocytosis	2	25	250	normal	1
1351	male	0	35	younger adult	0	1.7	170	66.9292	78	65.9371	65	12.0629	6.59371	26.99	overweight	2	Cervical disorder	0	mild systemic disease	2	2018	2	0.16	1.6	normal	0	16.7	normal	1	92.4	macrocytic	2	31.1	euchromic	1	33.7	normal	1	3.14	normal	1	2.11	2110	normal	1	31	310	normal	1
1354	female	1	30	younger adult	0	1.67	167	65.7481	55	58.7206	60.2	-3.72055	5.87206	19.72	normal	1	Cervical disorder	0	normal healthy	1	2018	2	0.21	2.1	normal	0	12.4	normal	1	90.6	eucytic	1	29.9	euchromic	1	33	normal	1	5.1	normal	1	2.21	2210	normal	1	22	220	low	0
1357	female	1	36	younger adult	0									21.26	normal	1	Deformity, idiopathic	3	mild systemic disease	2	2018	2	0.1	1	normal	0	13.7	normal	1	93	eucytic	1	31.1	euchromic	1	33.4	normal	1	5.35	normal	1	1.79	1790	normal	1	28	280	normal	1
1358	female	1	73	older adult	2	1.5	150	59.0551	65	43.3268	50	21.6732	4.33268	28.89	normal	1	Spondylolisthesis, degenerative	6	mild systemic disease	2	2018	2	0.21	2.1	normal	0	14.5	normal	1	93.9	eucytic	1	28.7	euchromic	1	30.6	low	0	4.94	normal	1	1.97	1970	normal	1	32	320	normal	1
1359	female	1	43	adult	1									20.2	normal	1	Cervical disorder	0	normal healthy	1	2018	2	0.04	0.4	normal	0	13.6	normal	1	93.8	eucytic	1	32.2	euchromic	1	34.3	normal	1	4.91	normal	1	2.41	2410	normal	1	23	230	normal	1
1360	male	0	33	younger adult	0	1.89	189	74.4095	81	83.1418	79.25	-2.14182	8.31418	22.68	normal	1	Spondylolisthesis, idiopathic	7	normal healthy	1	2018	2	0.08	0.8	normal	0	16.2	normal	1	88.1	eucytic	1	29.2	euchromic	1	33.2	normal	1	3.52	normal	1	1.9	1900	normal	1	33	330	normal	1
1361	female	1	46	adult	1									24.49	normal	1	Spondylolisthesis, idiopathic	7	normal healthy	1	2018	2	0.07	0.7	normal	0	14.4	normal	1	90.1	eucytic	1	30.3	euchromic	1	33.6	normal	1	3.87	normal	1	1.6	1600	normal	1	24	240	normal	1
1362	male	0	23	younger adult	0	1.81	181	71.2599	83	75.8977	73.25	7.10227	7.58977	25.34	overweight	2	Disc herniation	5	normal healthy	1	2018	2	0.01	0.1	normal	0	15.9	normal	1	83.5	eucytic	1	30.1	euchromic	1	36.1	normal	1	4.65	normal	1	2.93	2930	normal	1	34	340	normal	1
1366	male	0	61	adult	1	1.73	173	68.1103	82	68.6536	67.25	13.3464	6.86536	27.4	overweight	2	Spondylosis	8	normal healthy	1	2018	2	0.13	1.3	normal	0	13.9	normal	1	88.8	eucytic	1	30	euchromic	1	33.7	normal	1	1.59	neutropenia	0	1.85	1850	normal	1	29	290	normal	1
1367	male	0	68	adult	1												Disc disease	4	mild systemic disease	2	2018	2	0.41	4.1	normal	0	13.5	low	0	89.7	eucytic	1	30.1	euchromic	1	33.6	normal	1	2.52	normal	1	2.43	2430	normal	1	20	200	low	0
1369	male	0	54	adult	1	1.67	167	65.7481	100	63.2206	62.75	36.7794	6.32206	35.86	obesity II	4	Spondylosis	8	mild systemic disease	2	2018	2	1.06	10.6	high	1	13	low	0	86.2	eucytic	1	26.3	euchromic	1	30.5	low	0	2.58	normal	1	2.84	2840	normal	1	24	240	normal	1
1371	female	1	42	adult	1	1.63	163	64.1733	75	55.0985	57.8	19.9015	5.50985	28.23	overweight	2	Deformity, idiopathic	3	mild systemic disease	2	2018	2	0.04	0.4	normal	0	12.3	normal	1	89.7	eucytic	1	30.1	euchromic	1	33.6	normal	1	4.49	normal	1	2.02	2020	normal	1	20	200	low	0
1374	female	1	57	adult	1	1.68	168	66.1418	88	59.6261	60.8	28.3739	5.96261	31.18	obesity I	3	Disc herniation	5	mild systemic disease	2	2018	2	0.59	5.9	high	1	9.6	low	0	71.5	microcytic	0	20	hypochromic	0	28	low	0	2.46	normal	1	2.4	2400	normal	1	29	290	normal	1
1375	female	1	32	younger adult	0	1.55	155	61.0237	48	47.8544	53	0.145593	4.78544	19.98	normal	1	Disc disease	4	mild systemic disease	2	2018	2	0.05	0.5	normal	0	13.9	normal	1	92.5	eucytic	1	30.5	euchromic	1	33	normal	1	4.29	normal	1	2.83	2830	normal	1	26	260	normal	1
1376	female	1	72	older adult	2												Deformity, degenerative	2	mild systemic disease	2	2018	2	0.08	0.8	normal	0	12.8	normal	1	96.8	macrocytic	2	31.9	euchromic	1	33	normal	1	2.84	normal	1	2.18	2180	normal	1	23	230	normal	1
1378	female	1	49	adult	1												Disc disease	4	mild systemic disease	2	2018	2	0.06	0.6	normal	0	14.7	normal	1	90.1	eucytic	1	29.1	euchromic	1	32.3	normal	1	5.53	normal	1	2.04	2040	normal	1	23	230	normal	1
1379	male	0	41	adult	1									24.49	normal	1	Disc herniation	5	normal healthy	1	2018	2	0.23	2.3	normal	0	16.5	normal	1	84.2	eucytic	1	29.2	euchromic	1	34.7	normal	1	2.92	normal	1	1.54	1540	normal	1	33	330	normal	1
1381	male	0	62	adult	1	1.96	196	77.1654	102	89.4804	84.5	12.5196	8.94804	26.55	overweight	2	Disc disease	4	normal healthy	1	2018	2	0.17	1.7	normal	0	16.3	normal	1	86.6	eucytic	1	28.3	euchromic	1	32.7	normal	1	5.15	normal	1	2.44	2440	normal	1	31	310	normal	1
1382	female	1	68	adult	1												Complication	1	mild systemic disease	2	2018	2	0.15	1.5	normal	0	14.3	normal	1	86.5	eucytic	1	28.4	euchromic	1	32.9	normal	1	3.56	normal	1	1.97	1970	normal	1	23	230	normal	1
1383	male	0	64	adult	1	1.74	174	68.504	95	69.5591	68	25.4409	6.95591	31.38	obesity I	3	Spondylolisthesis, degenerative	6	mild systemic disease	2	2018	2	0.12	1.2	normal	0	15.6	normal	1	89.4	eucytic	1	29.7	euchromic	1	33.2	normal	1	6.46	neutrocytosis	2	3.15	3150	normal	1	35	350	normal	1
1387	female	1	67	adult	1	1.65	165	64.9607	58	56.9095	59	1.09047	5.69095	21.3	normal	1	Deformity, degenerative	2	mild systemic disease	2	2018	2	0.1	1	normal	0	13.4	normal	1	88.7	eucytic	1	29.1	euchromic	1	32.8	normal	1	2.48	normal	1	1.68	1680	normal	1	22	220	low	0
1389	male	0	74	older adult	2												Spondylosis	8	mild systemic disease	2	2018	2	0.8	8	high	1	14.7	normal	1	93.8	macrocytic	2	31.3	euchromic	1	33.3	normal	1	6.16	neutrocytosis	2	2.53	2530	normal	1	26	260	normal	1
1390	male	0	66	adult	1												Stenosis	9	mild systemic disease	2	2018	2	0.48	4.8	normal	0	17	normal	1	88.7	eucytic	1	30	euchromic	1	33.9	normal	1	5.44	neutrocytosis	2	4.34	4340	lymphocytosis	2	29	290	normal	1
1391	male	0	55	adult	1												Stenosis	9	severe systemic disease	3	2018	2	0.21	2.1	normal	0	15.9	normal	1	87.6	eucytic	1	29	euchromic	1	33.1	normal	1	3.31	normal	1	2.18	2180	normal	1	26	260	normal	1
1392	female	1	71	older adult	2	1.6	160	62.9922	71	52.382	56	18.618	5.2382	27.73	normal	1	Spondylolisthesis, degenerative	6	mild systemic disease	2	2018	2	0.66	6.6	high	1	15.4	normal	1	86.9	eucytic	1	28.8	euchromic	1	33.1	normal	1	5.78	normal	1	2.01	2010	normal	1	21	210	low	0
1393	male	0	21	younger adult	0									18.72	normal	1	Deformity, idiopathic	3	mild systemic disease	2	2018	2	0.02	0.2	normal	0	15.2	normal	1	86.3	eucytic	1	29.3	euchromic	1	33.9	normal	1	4.91	normal	1	2.93	2930	normal	1	29	290	normal	1
1394	female	1	53	adult	1	1.7	170	66.9292	63	61.4371	62	1.56291	6.14371	21.8	normal	1	Disc herniation	5	mild systemic disease	2	2018	2	0.2	2	normal	0	14.2	normal	1	90.8	eucytic	1	29.6	euchromic	1	32.6	normal	1	8.87	neutrocytosis	2	1.94	1940	normal	1	22	220	low	0
1395	male	0	58	adult	1	1.71	171	67.3229	85	66.8426	65.75	18.1574	6.68426	29.07	overweight	2	Spondylolisthesis, degenerative	6	mild systemic disease	2	2018	2	0.05	0.5	normal	0	14.3	normal	1	71.4	microcytic	0	22.7	hypochromic	0	31.8	low	0	4.18	normal	1	1.89	1890	normal	1	35	350	normal	1
1398	female	1	24	younger adult	0	1.7	170	66.9292	70	61.4371	62	8.56291	6.14371	24.22	normal	1	Deformity, idiopathic	3	normal healthy	1	2018	2	0.37	3.7	normal	0	13.3	normal	1	81.9	eucytic	1	26.4	euchromic	1	32.3	normal	1	5.09	normal	1	2.74	2740	normal	1	25	250	normal	1
1400	male	0	65	adult	1												Stenosis	9	mild systemic disease	2	2018	2	0.07	0.7	normal	0	15.4	normal	1	88.8	eucytic	1	31.2	euchromic	1	35.2	normal	1	4	normal	1	1.63	1630	normal	1	30	300	normal	1
1401	female	1	62	adult	1	1.55	155	61.0237	69	47.8544	53	21.1456	4.78544	28.72	overweight	2	Complication	1	mild systemic disease	2	2018	2	0.18	1.8	normal	0	13.2	normal	1	84.1	eucytic	1	28	euchromic	1	33.2	normal	1	3.92	normal	1	1.78	1780	normal	1	23	230	normal	1
1402	female	1	80	older adult	2	1.52	152	59.8426	52	45.1379	51.2	6.86213	4.51379	22.51	underweight	0	Stenosis	9	mild systemic disease	2	2018	2	0.14	1.4	normal	0	11.9	normal	1	68.1	microcytic	0	21.2	hypochromic	0	31.2	low	0	9.65	neutrocytosis	2	1.14	1140	lymphopenia	0	27	270	normal	1
1403	female	1	48	adult	1									32.32	obesity I	3	Disc disease	4	mild systemic disease	2	2018	2	1.05	10.5	high	1	14.9	normal	1	83.8	eucytic	1	28	euchromic	1	33.4	normal	1	4.25	normal	1	2.78	2780	normal	1	24	240	normal	1
1405	female	1	65	adult	1									25.34	overweight	2	Cervical disorder	0	mild systemic disease	2	2018	2	0.34	3.4	normal	0	13.3	normal	1	88.1	eucytic	1	28.2	euchromic	1	32	low	0	3.1	normal	1	3.48	3480	normal	1	35	350	normal	1
1406	female	1	62	adult	1									28.65	overweight	2	Disc herniation	5	mild systemic disease	2	2018	2	0.15	1.5	normal	0	14.7	normal	1	92.5	eucytic	1	30.4	euchromic	1	32.9	normal	1	3.93	normal	1	1.79	1790	normal	1	29	290	normal	1
1407	male	0	67	adult	1									26.23	overweight	2	Stenosis	9	mild systemic disease	2	2018	2	1.25	12.5	high	1	16.5	normal	1	89.3	eucytic	1	29.3	euchromic	1	32.8	normal	1	7.77	neutrocytosis	2	2.46	2460	normal	1	24	240	normal	1
1408	female	1	73	older adult	2												Disc disease	4	severe systemic disease	3	2018	2	0.15	1.5	normal	0	13.6	normal	1	93.8	eucytic	1	31.1	euchromic	1	33.2	normal	1	4.37	normal	1	2.9	2900	normal	1
1409	male	0	79	older adult	2									28.73	normal	1	Stenosis	9	mild systemic disease	2	2018	2	0.52	5.2	high	1	17.1	normal	1	83.2	eucytic	1	27.4	euchromic	1	32.9	normal	1	4.8	normal	1	2.49	2490	normal	1	32	320	normal	1
1411	male	0	74	older adult	2	1.7	170	66.9292	80	65.9371	65	14.0629	6.59371	27.68	normal	1	Stenosis	9	mild systemic disease	2	2018	2	1.29	12.9	high	1	14.2	normal	1	92.7	macrocytic	2	30.5	euchromic	1	32.9	normal	1	2.96	normal	1	2.31	2310	normal	1	22	220	low	0
1415	female	1	74	older adult	2									28.04	normal	1	Spondylolisthesis, degenerative	6	mild systemic disease	2	2018	2	3.62	36.2	high	1	14	normal	1	92.3	eucytic	1	29.8	euchromic	1	32.3	normal	1	6.88	neutrocytosis	2	2.03	2030	normal	1	25	250	normal	1
1416	male	0	47	adult	1	1.75	175	68.8977	80	70.4647	68.75	9.53535	7.04647	26.12	overweight	2	Cervical disorder	0	normal healthy	1	2018	2	0.08	0.8	normal	0	15.8	normal	1	77.5	microcytic	0	25.8	euchromic	1	33.3	normal	1	4.85	normal	1	1.25	1250	lymphopenia	0	34	340	normal	1
1418	female	1	65	adult	1	1.64	164	64.567	66	56.004	58.4	9.99598	5.6004	24.54	normal	1	Spondylolisthesis, degenerative	6	mild systemic disease	2	2018	2	0.24	2.4	normal	0	13.5	normal	1	89.5	eucytic	1	28.9	euchromic	1	32.3	normal	1	2.43	normal	1	1.31	1310	normal	1	30	300	normal	1
1419	female	1	42	adult	1									22.66	normal	1	Disc disease	4	mild systemic disease	2	2018	2	0.01	0.1	normal	0	14.2	normal	1	93.8	eucytic	1	31.7	euchromic	1	33.8	normal	1	4.81	normal	1	2.02	2020	normal	1	34	340	normal	1
1420	female	1	80	older adult	2									28.13	normal	1	Spondylolisthesis, degenerative	6	mild systemic disease	2	2018	2	0.23	2.3	normal	0	12.7	normal	1	91.8	eucytic	1	29.1	euchromic	1	31.7	low	0	5.09	normal	1	3.03	3030	normal	1	24	240	normal	1
1424	female	1	54	adult	1									25.53	overweight	2	Disc herniation	5	severe systemic disease	3	2018	2	0.45	4.5	normal	0	14	normal	1	89.4	eucytic	1	29.2	euchromic	1	32.6	normal	1	3.23	normal	1	2	2000	normal	1	30	300	normal	1
1425	female	1	50	adult	1	1.67	167	65.7481	58	58.7206	60.2	-0.720554	5.87206	20.8	normal	1	Cervical disorder	0	mild systemic disease	2	2018	2	0.06	0.6	normal	0	15.2	normal	1	95.1	macrocytic	2	32.1	euchromic	1	33.7	normal	1	4.77	normal	1	2.42	2420	normal	1
1426	male	0	68	adult	1	1.66	166	65.3544	65	62.315	62	2.68496	6.2315	23.59	normal	1	Cervical disorder	0	severe systemic disease	3	2018	2	0.13	1.3	normal	0	17	normal	1	93.9	macrocytic	2	31.5	euchromic	1	33.5	normal	1	14.54	neutrocytosis	2	3.11	3110	normal	1	34	340	normal	1
1427	female	1	27	younger adult	0	1.69	169	66.5355	55	60.5316	61.4	-5.53158	6.05316	19.26	normal	1	Complication	1	mild systemic disease	2	2018	2	1	10	high	1	12.8	normal	1	88.5	eucytic	1	27.7	euchromic	1	31.3	low	0	4.09	normal	1	2.16	2160	normal	1	14	140	low	0
1432	female	1	65	adult	1	1.6	160	62.9922	81	52.382	56	28.618	5.2382	31.64	obesity I	3	Deformity, degenerative	2	normal healthy	1	2018	2	0.29	2.9	normal	0	14.1	normal	1	87.6	eucytic	1	28.7	euchromic	1	32.8	normal	1	4.06	normal	1	2.8	2800	normal	1	27	270	normal	1
1433	male	0	40	adult	1												Disc herniation	5	mild systemic disease	2	2018	2	0.35	3.5	normal	0	12.8	low	0	84.7	eucytic	1	27.6	euchromic	1	32.7	normal	1	5.56	neutrocytosis	2	2.75	2750	normal	1	28	280	normal	1
1434	female	1	54	adult	1	1.64	164	64.567	55	56.004	58.4	-1.00402	5.6004	20.45	normal	1	Complication	1	normal healthy	1	2018	2	0.09	0.9	normal	0	15.2	normal	1	93.9	eucytic	1	31	euchromic	1	33	normal	1	2.31	normal	1	1.74	1740	normal	1	24	240	normal	1
1436	male	0	29	younger adult	0												Disc herniation	5	normal healthy	1	2018	2	0.6	6	high	1	15.2	normal	1	93.5	macrocytic	2	31.8	euchromic	1	34	normal	1	7.61	neutrocytosis	2	3.37	3370	normal	1	32	320	normal	1
1437	male	0	77	older adult	2	1.74	174	68.504	82	69.5591	68	12.4409	6.95591	27.08	normal	1	Deformity, degenerative	2	mild systemic disease	2	2018	2	0.36	3.6	normal	0	14.3	normal	1	94.1	macrocytic	2	30.4	euchromic	1	32.3	normal	1	5.2	normal	1	1.86	1860	normal	1	25	250	normal	1
1438	female	1	57	adult	1	1.68	168	66.1418	59	59.6261	60.8	-0.626066	5.96261	20.9	normal	1	Deformity, degenerative	2	normal healthy	1	2018	2	0.03	0.3	normal	0	11.7	normal	1	88.1	eucytic	1	29.1	euchromic	1	33.1	normal	1	4.13	normal	1	2.21	2210	normal	1	21	210	low	0
1439	male	0	32	younger adult	0	1.65	165	64.9607	69	61.4095	61.25	7.59047	6.14095	25.34	overweight	2	Disc disease	4	normal healthy	1	2018	2	0.03	0.3	normal	0	15.9	normal	1	83.7	eucytic	1	28.8	euchromic	1	34.3	normal	1	2.34	normal	1	3.3	3300	normal	1	28	280	normal	1
1440	female	1	40	adult	1									26.57	overweight	2	Disc disease	4	mild systemic disease	2	2018	2	0.06	0.6	normal	0	13.6	normal	1	87.5	eucytic	1	28.4	euchromic	1	32.5	normal	1	4.41	normal	1	1.59	1590	normal	1	22	220	low	0
1441	male	0	35	younger adult	0	1.78	178	70.0788	70	73.1812	71	-3.18119	7.31812	22.09	normal	1	Deformity, idiopathic	3	mild systemic disease	2	2018	2	0.03	0.3	normal	0	15.4	normal	1	85.2	eucytic	1	29.3	euchromic	1	34.4	normal	1	3.31	normal	1	1.68	1680	normal	1	31	310	normal	1
1442	female	1	43	adult	1	1.65	165	64.9607	80	56.9095	59	23.0905	5.69095	29.38	overweight	2	Cervical disorder	0	mild systemic disease	2	2018	2	0.42	4.2	normal	0	13.3	normal	1	88.4	eucytic	1	29.7	euchromic	1	33.6	normal	1	2	normal	1	1.44	1440	normal	1	20	200	low	0
1444	male	0	72	older adult	2	1.75	175	68.8977	78	70.4647	68.75	7.53535	7.04647	25.47	normal	1	Disc disease	4	mild systemic disease	2	2018	2	0.35	3.5	normal	0	16.9	normal	1	93.1	macrocytic	2	32.4	macrochromic	2	34.8	normal	1	3.59	normal	1	2.33	2330	normal	1	24	240	normal	1
1445	female	1	66	adult	1												Deformity, degenerative	2	severe systemic disease	3	2018	2	0.69	6.9	high	1	14.9	normal	1	93.4	eucytic	1	30.5	euchromic	1	32.7	normal	1	5.81	normal	1	4.01	4010	lymphocytosis	2	33	330	normal	1
1446	male	0	45	adult	1									26.6	overweight	2	Complication	1	mild systemic disease	2	2018	2	0.12	1.2	normal	0	12.2	low	0	64.7	microcytic	0	21	hypochromic	0	32.5	normal	1	3.23	normal	1	3.68	3680	lymphocytosis	2	33	330	normal	1
1448	female	1	66	adult	1	1.7	170	66.9292	75	61.4371	62	13.5629	6.14371	25.95	overweight	2	Stenosis	9	mild systemic disease	2	2018	2	0.05	0.5	normal	0	13.2	normal	1	86.2	eucytic	1	28.4	euchromic	1	33	normal	1	2.85	normal	1	2.17	2170	normal	1	22	220	low	0
1449	male	0	64	adult	1	1.67	167	65.7481	74	63.2206	62.75	10.7794	6.32206	26.53	overweight	2	Disc disease	4	mild systemic disease	2	2018	2	0.02	0.2	normal	0	16.1	normal	1	94	macrocytic	2	32.2	euchromic	1	34.3	normal	1	4.29	normal	1	3.47	3470	normal	1
1450	female	1	40	adult	1												Disc herniation	5	mild systemic disease	2	2018	2	0.4	4	normal	0	10.5	low	0	61.9	microcytic	0	18.4	hypochromic	0	29.7	low	0	3.46	normal	1	2.03	2030	normal	1	22	220	low	0
1451	male	0	68	adult	1	1.7	170	66.9292	72	65.9371	65	6.06291	6.59371	24.91	normal	1	Disc herniation	5	mild systemic disease	2	2018	2	0.19	1.9	normal	0	15.7	normal	1	92.5	macrocytic	2	30.1	euchromic	1	32.5	normal	1	3.53	normal	1	1.68	1680	normal	1	24	240	normal	1
1452	female	1	52	adult	1	1.55	155	61.0237	60	47.8544	53	12.1456	4.78544	24.97	normal	1	Spondylolisthesis, degenerative	6	mild systemic disease	2	2018	2	0.17	1.7	normal	0	14.2	normal	1	91.4	eucytic	1	29.6	euchromic	1	32.4	normal	1	2.87	normal	1	2.64	2640	normal	1	24	240	normal	1
1453	female	1	56	adult	1	1.6	160	62.9922	65	52.382	56	12.618	5.2382	25.39	overweight	2	Disc disease	4	mild systemic disease	2	2018	2	0.22	2.2	normal	0	12.7	normal	1	88.2	eucytic	1	28.9	euchromic	1	32.7	normal	1	2.58	normal	1	3.22	3220	normal	1	19	190	low	0
1455	female	1	38	younger adult	0									22.04	normal	1	Spondylolisthesis, idiopathic	7	mild systemic disease	2	2018	2	0.66	6.6	high	1	13.1	normal	1	89.5	eucytic	1	29.8	euchromic	1	33.2	normal	1	4.67	normal	1	4.33	4330	lymphocytosis	2	28	280	normal	1
1456	male	0	72	older adult	2									25.83	normal	1	Spondylolisthesis, degenerative	6	mild systemic disease	2	2018	2	0.04	0.4	normal	0	14	normal	1	83.6	eucytic	1	27.6	euchromic	1	33	normal	1	3.79	normal	1	1.69	1690	normal	1	36	360	normal	1
1457	female	1	44	adult	1	1.72	172	67.7166	70	63.2481	63.2	6.75188	6.32481	23.66	normal	1	Disc disease	4	mild systemic disease	2	2018	2	0.05	0.5	normal	0	13.6	normal	1	89.6	eucytic	1	29.4	euchromic	1	32.8	normal	1	4.13	normal	1	2.63	2630	normal	1	26	260	normal	1
1461	male	0	18	younger adult	0									18.21	underweight	0	Deformity, idiopathic	3	normal healthy	1	2018	2	0.02	0.2	normal	0	17.2	normal	1	85	eucytic	1	30.7	euchromic	1	36.1	normal	1	3.48	normal	1	3.93	3930	lymphocytosis	2	28	280	normal	1
1462	male	0	51	adult	1	1.75	175	68.8977	72	70.4647	68.75	1.53535	7.04647	23.51	normal	1	Disc herniation	5	normal healthy	1	2018	2	0.11	1.1	normal	0	14.8	normal	1	87.7	eucytic	1	29.8	euchromic	1	33.9	normal	1	5.74	neutrocytosis	2	2.65	2650	normal	1
1463	male	0	71	older adult	2	1.87	187	73.6221	86	81.3308	77.75	4.6692	8.13308	24.59	underweight	0	Complication	1	mild systemic disease	2	2018	2	0.08	0.8	normal	0	15.1	normal	1	86	eucytic	1	29	euchromic	1	33.8	normal	1	3.25	normal	1	0.71	710	lymphopenia	0	29	290	normal	1
1465	female	1	38	younger adult	0												Deformity, idiopathic	3	normal healthy	1	2018	2	0.21	2.1	normal	0	13.7	normal	1	88.6	eucytic	1	30	euchromic	1	33.9	normal	1	4.25	normal	1	1.49	1490	normal	1	28	280	normal	1
1466	female	1	23	younger adult	0									21.8	normal	1	Disc herniation	5	normal healthy	1	2018	2	0.11	1.1	normal	0	14	normal	1	93	eucytic	1	31.4	euchromic	1	33.7	normal	1	3.41	normal	1	2.3	2300	normal	1	28	280	normal	1
1467	male	0	38	younger adult	0	1.86	186	73.2284	88	80.4253	77	7.57471	8.04253	25.44	overweight	2	Disc herniation	5	normal healthy	1	2018	2	0.08	0.8	normal	0	14.5	normal	1	90.8	eucytic	1	31.6	euchromic	1	34.8	normal	1	2.9	normal	1	1.35	1350	normal	1	23	230	normal	1
1468	male	0	77	older adult	2												Spondylolisthesis, degenerative	6	mild systemic disease	2	2018	2	0.13	1.3	normal	0	16.4	normal	1	94.4	macrocytic	2	30.5	euchromic	1	32.3	normal	1	4.77	normal	1	1.46	1460	normal	1	27	270	normal	1
1473	male	0	33	younger adult	0	1.75	175	68.8977	68	70.4647	68.75	-2.46465	7.04647	22.2	normal	1	Spondylosis	8	normal healthy	1	2018	2	0.02	0.2	normal	0	14.1	normal	1	92	eucytic	1	31.2	euchromic	1	33.9	normal	1	3.59	normal	1	1.4	1400	normal	1
1474	male	0	73	older adult	2												Stenosis	9	mild systemic disease	2	2018	2	0.06	0.6	normal	0	15.2	normal	1	90.4	eucytic	1	29.6	euchromic	1	32.8	normal	1	3.42	normal	1	1.1	1100	lymphopenia	0
1475	female	1	63	adult	1									20.89	normal	1	Spondylolisthesis, degenerative	6	mild systemic disease	2	2018	2	0.17	1.7	normal	0	12.2	normal	1	91.8	eucytic	1	30.4	euchromic	1	33.2	normal	1	3.56	normal	1	3	3000	normal	1	20	200	low	0
1476	female	1	39	younger adult	0	1.73	173	68.1103	60	64.1536	63.8	-4.15363	6.41536	20.05	normal	1	Disc disease	4	mild systemic disease	2	2018	2	0.25	2.5	normal	0	9.7	low	0	76.1	microcytic	0	22.7	hypochromic	0	29.8	low	0	5.21	normal	1	2.83	2830	normal	1	20	200	low	0
1477	female	1	22	younger adult	0	1.62	162	63.7796	50	54.193	57.2	-4.19299	5.4193	19.05	normal	1	Deformity, idiopathic	3	mild systemic disease	2	2018	2	0.56	5.6	high	1	12.5	normal	1	88	eucytic	1	27.3	euchromic	1	31	low	0	4.08	normal	1	2.03	2030	normal	1	39	390	normal	1
1478	female	1	78	older adult	2												Stenosis	9	mild systemic disease	2	2018	2	2.03	20.3	high	1	13.3	normal	1	92.1	eucytic	1	30	euchromic	1	32.5	normal	1	8.18	neutrocytosis	2	1.62	1620	normal	1	28	280	normal	1
1479	male	0	73	older adult	2									25.97	normal	1	Spondylolisthesis, degenerative	6	mild systemic disease	2	2018	2	2.17	21.7	high	1	14.9	normal	1	84.5	eucytic	1	29.6	euchromic	1	35.1	normal	1	8.81	neutrocytosis	2	0.96	960	lymphopenia	0	25	250	normal	1
1481	female	1	52	adult	1	1.67	167	65.7481	52	58.7206	60.2	-6.72055	5.87206	18.65	normal	1	Spondylosis	8	mild systemic disease	2	2018	2	0.03	0.3	normal	0	14.3	normal	1	95.7	macrocytic	2	30.8	euchromic	1	32.2	normal	1	3.44	normal	1	3.01	3010	normal	1	29	290	normal	1
1482	female	1	58	adult	1	1.62	162	63.7796	58	54.193	57.2	3.80701	5.4193	22.1	normal	1	Disc disease	4	mild systemic disease	2	2018	2	0.2	2	normal	0	12.6	normal	1	88.6	eucytic	1	28.8	euchromic	1	32.6	normal	1	4.49	normal	1	3.53	3530	normal	1	28	280	normal	1
1483	male	0	39	younger adult	0	1.82	182	71.6536	72	76.8032	74	-4.80324	7.68032	21.74	normal	1	Disc disease	4	normal healthy	1	2018	2	0.04	0.4	normal	0	14.6	normal	1	85.6	eucytic	1	28.9	euchromic	1	33.7	normal	1	3.13	normal	1	1.59	1590	normal	1	29	290	normal	1
1484	male	0	47	adult	1	1.9	190	74.8032	73	84.0473	80	-11.0473	8.40473	20.22	normal	1	Disc disease	4	normal healthy	1	2018	2	0.15	1.5	normal	0	15.8	normal	1	87.3	eucytic	1	28.7	euchromic	1	32.9	normal	1	10.71	neutrocytosis	2	2.51	2510	normal	1	32	320	normal	1
1485	female	1	37	younger adult	0	1.65	165	64.9607	65	56.9095	59	8.09047	5.69095	23.88	normal	1	Cervical disorder	0	mild systemic disease	2	2018	2	0.06	0.6	normal	0	13.6	normal	1	89.7	eucytic	1	29.7	euchromic	1	33.1	normal	1	3.88	normal	1	2.01	2010	normal	1	26	260	normal	1
1486	male	0	62	adult	1	1.82	182	71.6536	85	76.8032	74	8.19676	7.68032	25.66	overweight	2	Stenosis	9	mild systemic disease	2	2018	2	0.29	2.9	normal	0	14.5	normal	1	92.8	macrocytic	2	31.5	euchromic	1	34	normal	1	4.78	normal	1	2.42	2420	normal	1	22	220	low	0
1487	male	0	72	older adult	2	1.67	167	65.7481	67	63.2206	62.75	3.77945	6.32206	24.02	underweight	0	Deformity, degenerative	2	mild systemic disease	2	2018	2	0.03	0.3	normal	0	13.9	normal	1	98	macrocytic	2	34.4	macrochromic	2	35.1	normal	1	1.55	neutropenia	0	1.75	1750	normal	1	32	320	normal	1
1488	female	1	35	younger adult	0	1.6	160	62.9922	54	52.382	56	1.61803	5.2382	21.09	normal	1	Deformity, idiopathic	3	mild systemic disease	2	2018	2	0.01	0.1	normal	0	14.5	normal	1	92.7	eucytic	1	32	euchromic	1	34.5	normal	1	4.63	normal	1	2.15	2150	normal	1	29	290	normal	1
1489	male	0	41	adult	1	1.73	173	68.1103	66	68.6536	67.25	-2.65363	6.86536	22.05	normal	1	Complication	1	mild systemic disease	2	2018	2	1.58	15.8	high	1	16.2	normal	1	87.9	eucytic	1	29.1	euchromic	1	33.1	normal	1	4.92	normal	1	2.25	2250	normal	1	30	300	normal	1
1490	female	1	70	older adult	2												Disc disease	4	severe systemic disease	3	2018	2	0.21	2.1	normal	0	14.1	normal	1	93	eucytic	1	30.7	euchromic	1	32.9	normal	1	4.45	normal	1	2.11	2110	normal	1	21	210	low	0
1493	female	1	63	adult	1	1.56	156	61.4174	75	48.7599	53.6	26.2401	4.87599	30.82	obesity I	3	Complication	1	mild systemic disease	2	2018	2	0.93	9.3	high	1	12.7	normal	1	85.2	eucytic	1	28.5	euchromic	1	33.5	normal	1	4.13	normal	1	1.85	1850	normal	1	20	200	low	0
1494	female	1	75	older adult	2									17.8	underweight	0	Stenosis	9	normal healthy	1	2018	2	0.06	0.6	normal	0	13.1	normal	1	97.2	macrocytic	2	30.8	euchromic	1	31.7	low	0	3.02	normal	1	2.4	2400	normal	1	28	280	normal	1
1497	female	1	73	older adult	2	1.62	162	63.7796	63	54.193	57.2	8.80701	5.4193	24.01	underweight	0	Deformity, degenerative	2	mild systemic disease	2	2018	2	0.1	1	normal	0	14.8	normal	1	94.2	eucytic	1	30.6	euchromic	1	32.5	normal	1	4.38	normal	1	1.96	1960	normal	1	20	200	low	0
1498	male	0	60	adult	1	1.82	182	71.6536	134	76.8032	74	57.1968	7.68032	40.45	obesity III	5	Disc disease	4	mild systemic disease	2	2018	2	0.1	1	normal	0	15.2	normal	1	92.7	macrocytic	2	30.6	euchromic	1	33	normal	1	5.27	normal	1	1.99	1990	normal	1	35	350	normal	1
1499	male	0	48	adult	1	1.98	198	77.9528	88	91.2914	86	-3.29144	9.12914	22.45	normal	1	Stenosis	9	normal healthy	1	2018	2	0.27	2.7	normal	0	14.5	normal	1	93	macrocytic	2	30.6	euchromic	1	32.9	normal	1	4.57	normal	1	3.07	3070	normal	1	40	400	normal	1
1501	male	0	51	adult	1												Disc disease	4	severe systemic disease	3	2018	2	0.87	8.7	high	1	14.8	normal	1	93.8	macrocytic	2	31.5	euchromic	1	33.6	normal	1	10.46	neutrocytosis	2	1.15	1150	lymphopenia	0	33	330	normal	1
1503	male	0	41	adult	1	1.94	194	76.378	100	87.6694	83	12.3306	8.76694	26.57	overweight	2	Disc herniation	5	normal healthy	1	2018	2	0.75	7.5	high	1	14.9	normal	1	86.4	eucytic	1	28.6	euchromic	1	33.1	normal	1	5.74	neutrocytosis	2	1.87	1870	normal	1	28	280	normal	1
1504	female	1	43	adult	1	1.56	156	61.4174	55	48.7599	53.6	6.24008	4.87599	22.6	normal	1	Disc herniation	5	mild systemic disease	2	2018	2	0.14	1.4	normal	0	13.2	normal	1	78.1	microcytic	0	24.4	hypochromic	0	31.3	low	0	3.17	normal	1	1.88	1880	normal	1	24	240	normal	1
1506	male	0	38	younger adult	0									23.25	normal	1	Disc herniation	5	normal healthy	1	2018	2	0.04	0.4	normal	0	15.3	normal	1	93.4	macrocytic	2	30.7	euchromic	1	32.8	normal	1	3.25	normal	1	1.82	1820	normal	1	32	320	normal	1
1507	male	0	56	adult	1	1.78	178	70.0788	78	73.1812	71	4.81881	7.31812	24.62	normal	1	Disc herniation	5	mild systemic disease	2	2018	2	0.15	1.5	normal	0	16.4	normal	1	90.3	eucytic	1	30.6	euchromic	1	33.9	normal	1	5.79	neutrocytosis	2	2.53	2530	normal	1	29	290	normal	1
1509	male	0	53	adult	1									27.12	overweight	2	Disc herniation	5	normal healthy	1	2018	2	0.09	0.9	normal	0	15.1	normal	1	91.7	eucytic	1	29.9	euchromic	1	32.6	normal	1	1.86	normal	1	2.1	2100	normal	1	34	340	normal	1
1512	female	1	58	adult	1	1.63	163	64.1733	95	55.0985	57.8	39.9015	5.50985	35.76	obesity II	4	Spondylosis	8	mild systemic disease	2	2018	2	0.93	9.3	high	1	13.7	normal	1	85.7	eucytic	1	28.4	euchromic	1	33.1	normal	1	3.53	normal	1	2.85	2850	normal	1	23	230	normal	1
1513	female	1	41	adult	1	1.58	158	62.2048	82	50.5709	54.8	31.4291	5.05709	32.85	obesity I	3	Disc disease	4	mild systemic disease	2	2018	2	0.89	8.9	high	1	11	low	0	79.5	eucytic	1	25.1	hypochromic	0	31.5	low	0	4.4	normal	1	1.73	1730	normal	1	20	200	low	0
1514	male	0	44	adult	1	1.77	177	69.6851	88	72.2757	70.25	15.7243	7.22757	28.09	overweight	2	Disc disease	4	normal healthy	1	2018	2	0.33	3.3	normal	0	15.6	normal	1	90.9	eucytic	1	30.3	euchromic	1	33.3	normal	1	3.53	normal	1	3.63	3630	lymphocytosis	2	31	310	normal	1
1515	male	0	47	adult	1	1.93	193	75.9843	90	86.7639	82.25	3.23613	8.67639	24.16	normal	1	Cervical disorder	0	mild systemic disease	2	2018	2	0.03	0.3	normal	0	17.6	high	2	89.6	eucytic	1	30.9	euchromic	1	34.5	normal	1	4.19	normal	1	1.47	1470	normal	1
1517	male	0	40	adult	1	1.77	177	69.6851	75	72.2757	70.25	2.72432	7.22757	23.94	normal	1	Spondylosis	8	normal healthy	1	2018	2	0.1	1	normal	0	16.1	normal	1	83.9	eucytic	1	29.4	euchromic	1	35	normal	1	3.92	normal	1	1.52	1520	normal	1	27	270	normal	1
1518	female	1	55	adult	1	1.81	181	71.2599	78	71.3977	68.6	6.60227	7.13977	23.81	normal	1	Deformity, degenerative	2	mild systemic disease	2	2018	2	0.1	1	normal	0	12.7	normal	1	91.1	eucytic	1	30.5	euchromic	1	33.5	normal	1	3.62	normal	1	2.45	2450	normal	1	29	290	normal	1
1519	male	0	56	adult	1	1.8	180	70.8662	88	74.9922	72.5	13.0078	7.49922	27.16	overweight	2	Complication	1	mild systemic disease	2	2018	2	0.69	6.9	high	1	15.1	normal	1	82.9	eucytic	1	26.3	euchromic	1	31.7	low	0	5.49	neutrocytosis	2	2.64	2640	normal	1
1520	female	1	46	adult	1	1.72	172	67.7166	79	63.2481	63.2	15.7519	6.32481	26.7	overweight	2	Stenosis	9	mild systemic disease	2	2018	2	0.12	1.2	normal	0	11.4	normal	1	81.3	eucytic	1	25.1	hypochromic	0	30.9	low	0	4.15	normal	1	1.72	1720	normal	1	25	250	normal	1
1521	male	0	38	younger adult	0									26.06	overweight	2	Disc herniation	5	normal healthy	1	2018	2	0.35	3.5	normal	0	15.8	normal	1	86.9	eucytic	1	28.7	euchromic	1	33.1	normal	1	5.02	normal	1	3.07	3070	normal	1	29	290	normal	1
1522	female	1	40	adult	1	1.53	153	60.2363	46	46.0434	51.8	-0.0433819	4.60434	19.65	normal	1	Disc disease	4	normal healthy patient	1	2018	2	0.35	3.5	normal	0	12.4	normal	1	88.1	eucytic	1	29.5	euchromic	1	33.5	normal	1	3.33	normal	1	0.89	890	lymphopenia	0	24	240	normal	1
1524	female	1	72	older adult	2	1.58	158	62.2048	66	50.5709	54.8	15.4291	5.05709	26.44	normal	1	Stenosis	9	mild systemic disease	2	2018	2	0.16	1.6	normal	0	13.6	normal	1	95.6	macrocytic	2	31.4	euchromic	1	32.9	normal	1	9.43	neutrocytosis	2	4.17	4170	lymphocytosis	2	36	360	normal	1
1525	female	1	73	older adult	2	1.56	156	61.4174	80	48.7599	53.6	31.2401	4.87599	32.87	normal	1	Spondylolisthesis, degenerative	6	severe systemic disease	3	2018	2	1.19	11.9	high	1	14.3	normal	1	89.1	eucytic	1	28.8	euchromic	1	32.4	normal	1	5.22	normal	1	2.2	2200	normal	1	24	240	normal	1
1528	female	1	75	older adult	2	1.65	165	64.9607	75	56.9095	59	18.0905	5.69095	27.55	normal	1	Disc disease	4	mild systemic disease	2	2018	2	0.27	2.7	normal	0	14.3	normal	1	87.1	eucytic	1	28.4	euchromic	1	32.6	normal	1	3.11	normal	1	1.83	1830	normal	1	30	300	normal	1
1529	female	1	79	older adult	2									22.66	underweight	0	Stenosis	9	mild systemic disease	2	2018	2	0.04	0.4	normal	0	15.6	normal	1	88.5	eucytic	1	30.4	euchromic	1	34.3	normal	1	2.3	normal	1	3.1	3100	normal	1	19	190	low	0
1531	female	1	52	adult	1	1.6	160	62.9922	70	52.382	56	17.618	5.2382	27.34	overweight	2	Disc disease	4	mild systemic disease	2	2018	2	1.07	10.7	high	1	13.4	normal	1	86.7	eucytic	1	30.3	euchromic	1	35	normal	1	4.11	normal	1	1.54	1540	normal	1	20	200	low	0
1533	male	0	45	adult	1												Spondylolisthesis, idiopathic	7	mild systemic disease	2	2018	2	0.3	3	normal	0	15.8	normal	1	88.7	eucytic	1	30.2	euchromic	1	34.1	normal	1	5.48	neutrocytosis	2	2.59	2590	normal	1	34	340	normal	1
1534	female	1	66	adult	1									35.56	obesity II	4	Deformity, degenerative	2	mild systemic disease	2	2018	2	0.41	4.1	normal	0	10.9	low	0	81.8	eucytic	1	26.4	euchromic	1	32.2	normal	1	3.38	normal	1	1.71	1710	normal	1	22	220	low	0
1535	female	1	20	younger adult	0	1.56	156	61.4174	54	48.7599	53.6	5.24008	4.87599	22.19	normal	1	Deformity, idiopathic	3	normal healthy	1	2018	2	2.42	24.2	high	1	11.8	normal	1	84.8	eucytic	1	26.8	euchromic	1	31.6	low	0	8.42	neutrocytosis	2	1.35	1350	normal	1	14	140	low	0
1537	male	0	68	adult	1									24.69	normal	1	Cervical disorder	0	mild systemic disease	2	2018	2	0.03	0.3	normal	0	13	low	0	90	eucytic	1	29	euchromic	1	32.2	low	0	3.82	normal	1	2.39	2390	normal	1	28	280	normal	1
1539	female	1	63	adult	1	1.7	170	66.9292	79	61.4371	62	17.5629	6.14371	27.34	overweight	2	Disc disease	4	mild systemic disease	2	2018	2	0.15	1.5	normal	0	13.1	normal	1	83.8	eucytic	1	26.8	euchromic	1	32	low	0	3.64	normal	1	2.46	2460	normal	1	24	240	normal	1
1540	male	0	59	adult	1	1.83	183	72.0473	79	77.7088	74.75	1.29125	7.77088	23.59	normal	1	Disc herniation	5	normal healthy	1	2018	2	0.05	0.5	normal	0	14.9	normal	1	92.1	eucytic	1	32	euchromic	1	34.7	normal	1	2.51	normal	1	1.45	1450	normal	1	52	520	high	2
1542	female	1	36	younger adult	0												Disc disease	4	mild systemic disease	2	2018	2	0.03	0.3	normal	0	12.8	normal	1	91.1	eucytic	1	30.8	euchromic	1	33.8	normal	1	3.6	normal	1	1.54	1540	normal	1	22	220	low	0
1543	male	0	42	adult	1	1.8	180	70.8662	68	74.9922	72.5	-6.99221	7.49922	20.99	normal	1	Complication	1	normal healthy	1	2018	2	0.38	3.8	normal	0	13.5	low	0	99.3	macrocytic	2	32.3	macrochromic	2	32.5	normal	1	1.47	neutropenia	0	1.01	1010	lymphopenia	0	21	210	low	0
1544	male	0	40	adult	1	1.7	170	66.9292	63	65.9371	65	-2.93709	6.59371	21.8	normal	1	Disc herniation	5	mild systemic disease	2	2018	2	0.07	0.7	normal	0	14.6	normal	1	91.6	eucytic	1	31.3	euchromic	1	34.2	normal	1	3.79	normal	1	1.72	1720	normal	1	32	320	normal	1
1545	male	0	52	adult	1	1.77	177	69.6851	73	72.2757	70.25	0.724323	7.22757	23.3	normal	1	Deformity, idiopathic	3	mild systemic disease	2	2018	2	0.13	1.3	normal	0	15.8	normal	1	89.9	eucytic	1	30	euchromic	1	33.4	normal	1	2.72	normal	1	4.2	4200	lymphocytosis	2	29	290	normal	1
1546	female	1	59	adult	1	1.62	162	63.7796	81	54.193	57.2	26.807	5.4193	30.86	obesity I	3	Spondylolisthesis, degenerative	6	mild systemic disease	2	2018	2	0.48	4.8	normal	0	13.7	normal	1	90.6	eucytic	1	29.1	euchromic	1	32.2	normal	1	4.98	normal	1	1.97	1970	normal	1	23	230	normal	1
1547	male	0	67	adult	1	1.67	167	65.7481	70	63.2206	62.75	6.77945	6.32206	25.1	overweight	2	Deformity, degenerative	2	mild systemic disease	2	2018	2	4.52	45.2	high	1	12.9	low	0	90.5	eucytic	1	29.3	euchromic	1	32.4	normal	1	2.06	normal	1	2.06	2060	normal	1	23	230	normal	1
1549	female	1	43	adult	1	1.64	164	64.567	55	56.004	58.4	-1.00402	5.6004	20.45	normal	1	Deformity, idiopathic	3	normal healthy	1	2018	2	0.07	0.7	normal	0	13.1	normal	1	89.6	eucytic	1	29.1	euchromic	1	32.5	normal	1	2.79	normal	1	2.73	2730	normal	1	25	250	normal	1
1550	female	1	74	older adult	2									29.97	normal	1	Spondylolisthesis, degenerative	6	mild systemic disease	2	2018	2	0.4	4	normal	0	13.7	normal	1	87.3	eucytic	1	29	euchromic	1	33.3	normal	1	5.39	normal	1	1.68	1680	normal	1	27	270	normal	1
1551	male	0	21	younger adult	0	1.75	175	68.8977	75	70.4647	68.75	4.53535	7.04647	24.49	normal	1	Disc herniation	5	normal healthy	1	2018	2	0.02	0.2	normal	0	15.6	normal	1	89.3	eucytic	1	30.4	euchromic	1	34	normal	1	3.46	normal	1	4.05	4050	lymphocytosis	2	28	280	normal	1
1553	male	0	22	younger adult	0	1.7	170	66.9292	68	65.9371	65	2.06291	6.59371	23.53	normal	1	Deformity, idiopathic	3	mild systemic disease	2	2018	2	0.05	0.5	normal	0	16.3	normal	1	87.7	eucytic	1	29.6	euchromic	1	33.7	normal	1	2.82	normal	1	2.86	2860	normal	1
1554	male	0	58	adult	1	1.7	170	66.9292	64	65.9371	65	-1.93709	6.59371	22.15	normal	1	Stenosis	9	mild systemic disease	2	2018	2	0.04	0.4	normal	0	14.9	normal	1	91.5	eucytic	1	31.5	euchromic	1	34.4	normal	1	6.31	neutrocytosis	2	3.61	3610	lymphocytosis	2	38	380	normal	1
1555	male	0	33	younger adult	0									21.45	normal	1	Disc herniation	5	normal healthy	1	2018	2	0.03	0.3	normal	0	15.3	normal	1	82.2	eucytic	1	27	euchromic	1	32.9	normal	1	3.79	normal	1	1.21	1210	lymphopenia	0	28	280	normal	1
1556	male	0	69	adult	1	1.78	178	70.0788	76	73.1812	71	2.81881	7.31812	23.99	normal	1	Cervical disorder	0	mild systemic disease	2	2018	2					13	low	0	91.5	eucytic	1	30.6	euchromic	1	33.4	normal	1	4.72	normal	1	1.92	1920	normal	1	27	270	normal	1
1557	male	0	50	adult	1									31	obesity I	3	Complication	1	mild systemic disease	2	2018	2	0.1	1	normal	0	15	normal	1	81.8	eucytic	1	26.3	euchromic	1	32.1	low	0	3.4	normal	1	2.54	2540	normal	1	28	280	normal	1
1559	male	0	56	adult	1	1.66	166	65.3544	72	62.315	62	9.68496	6.2315	26.13	overweight	2	Disc disease	4	normal healthy	1	2018	2	0.4	4	normal	0	14.6	normal	1	84.4	eucytic	1	28.8	euchromic	1	34.1	normal	1	2.82	normal	1	0.98	980	lymphopenia	0	28	280	normal	1
1560	female	1	71	older adult	2	1.55	155	61.0237	59	47.8544	53	11.1456	4.78544	24.56	underweight	0	Spondylolisthesis, degenerative	6	mild systemic disease	2	2018	2	0.79	7.9	high	1	14.6	normal	1	87.4	eucytic	1	29.2	euchromic	1	33.4	normal	1	3.8	normal	1	2.2	2200	normal	1	25	250	normal	1
1561	female	1	61	adult	1	1.54	154	60.63	61	46.9489	52.4	14.0511	4.69489	25.72	overweight	2	Deformity, degenerative	2	mild systemic disease	2	2018	2	0.43	4.3	normal	0	13	normal	1	90.9	eucytic	1	29.7	euchromic	1	32.7	normal	1	2.64	normal	1	1.69	1690	normal	1	25	250	normal	1
1562	male	0	67	adult	1	1.7	170	66.9292	85	65.9371	65	19.0629	6.59371	29.41	overweight	2	Complication	1	mild systemic disease	2	2018	2	1.98	19.8	high	1	13.8	normal	1	93.7	macrocytic	2	30	euchromic	1	32	low	0	6.8	neutrocytosis	2	1.91	1910	normal	1	24	240	normal	1
1565	male	0	75	older adult	2	1.83	183	72.0473	86	77.7088	74.75	8.29125	7.77088	25.68	normal	1	Complication	1	severe systemic disease	3	2018	2	0.02	0.2	normal	0	15.6	normal	1	83.9	eucytic	1	27.6	euchromic	1	32.8	normal	1	2.82	normal	1	1.52	1520	normal	1	31	310	normal	1
1566	male	0	19	younger adult	0	1.76	176	69.2914	65	71.3702	69.5	-6.37016	7.13702	20.98	normal	1	Deformity, idiopathic	3	normal healthy	1	2018	2	0.02	0.2	normal	0	15.9	normal	1	91.8	eucytic	1	31.2	euchromic	1	34	normal	1	4.79	normal	1	2.94	2940	normal	1	40	400	normal	1
1567	male	0	41	adult	1	1.8	180	70.8662	85	74.9922	72.5	10.0078	7.49922	26.23	overweight	2	Spondylosis	8	mild systemic disease	2	2018	2	0.09	0.9	normal	0	15.1	normal	1	87.9	eucytic	1	29	euchromic	1	33	normal	1	2.95	normal	1	1.56	1560	normal	1	27	270	normal	1
1569	female	1	64	adult	1												Complication	1	normal healthy	1	2018	2	0.45	4.5	normal	0	13.6	normal	1	89.2	eucytic	1	30.1	euchromic	1	33.7	normal	1	2.95	normal	1	2.16	2160	normal	1
1571	female	1	54	adult	1	1.68	168	66.1418	54	59.6261	60.8	-5.62607	5.96261	19.13	normal	1	Disc disease	4	mild systemic disease	2	2018	2	0.31	3.1	normal	0	12.7	normal	1	91.7	eucytic	1	30	euchromic	1	32.7	normal	1	4.17	normal	1	3.52	3520	normal	1	24	240	normal	1
1572	female	1	53	adult	1	1.55	155	61.0237	45	47.8544	53	-2.85441	4.78544	18.73	normal	1	Spondylosis	8	mild systemic disease	2	2018	2	0.03	0.3	normal	0	13.1	normal	1	87.8	eucytic	1	28.6	euchromic	1	32.6	normal	1	4.81	normal	1	2.94	2940	normal	1	34	340	normal	1
1573	male	0	37	younger adult	0	1.8	180	70.8662	83	74.9922	72.5	8.00779	7.49922	25.62	overweight	2	Disc herniation	5	mild systemic disease	2	2018	2	2.07	20.7	high	1	14.2	normal	1	89.2	eucytic	1	30	euchromic	1	33.6	normal	1	3.3	normal	1	3.13	3130	normal	1	20	200	low	0
1575	male	0	47	adult	1									25.71	overweight	2	Complication	1	mild systemic disease	2	2018	2	0.62	6.2	high	1	14.8	normal	1	93.4	macrocytic	2	31.4	euchromic	1	33.6	normal	1	5.15	normal	1	3.88	3880	lymphocytosis	2	30	300	normal	1
1576	male	0	66	adult	1									26.6	overweight	2	Complication	1	severe systemic disease	3	2018	2	0.16	1.6	normal	0	15.1	normal	1	80.4	eucytic	1	25.5	hypochromic	0	31.7	low	0	3.89	normal	1	1.08	1080	lymphopenia	0	27	270	normal	1
1577	female	1	39	younger adult	0	1.67	167	65.7481	84	58.7206	60.2	25.2794	5.87206	30.12	obesity I	3	Spondylosis	8	mild systemic disease	2	2018	2	0.3	3	normal	0	14.8	normal	1	86.9	eucytic	1	27.7	euchromic	1	31.9	low	0	3.87	normal	1	2.04	2040	normal	1	19	190	low	0
1579	male	0	58	adult	1									29.09	overweight	2	Stenosis	9	mild systemic disease	2	2018	2	0.09	0.9	normal	0	15	normal	1	86.5	eucytic	1	27.8	euchromic	1	32.1	low	0	2.52	normal	1	2.43	2430	normal	1	24	240	normal	1
1580	male	0	31	younger adult	0	1.7	170	66.9292	65	65.9371	65	-0.937091	6.59371	22.49	normal	1	Complication	1	mild systemic disease	2	2018	2	1.36	13.6	high	1	15.5	normal	1	87.2	eucytic	1	29.2	euchromic	1	33.5	normal	1	6.46	neutrocytosis	2	1.73	1730	normal	1
1581	male	0	44	adult	1									26.3	overweight	2	Cervical disorder	0	mild systemic disease	2	2018	2	0.07	0.7	normal	0	16	normal	1	84.1	eucytic	1	28.9	euchromic	1	34.3	normal	1	9.47	neutrocytosis	2	3.27	3270	normal	1	51	510	high	2
1582	male	0	41	adult	1	1.65	165	64.9607	77	61.4095	61.25	15.5905	6.14095	28.28	overweight	2	Spondylolisthesis, idiopathic	7	normal healthy	1	2018	2	0.28	2.8	normal	0	15.4	normal	1	80.6	eucytic	1	26.2	euchromic	1	32.5	normal	1	3.75	normal	1	3.06	3060	normal	1	36	360	normal	1
1583	female	1	22	younger adult	0									19.95	normal	1	Deformity, idiopathic	3	normal healthy	1	2018	2	0.02	0.2	normal	0	11.8	normal	1	69.1	microcytic	0	21.1	hypochromic	0	30.6	low	0	2.35	normal	1	1.83	1830	normal	1	28	280	normal	1
1584	male	0	54	adult	1												Disc disease	4	mild systemic disease	2	2018	2	0.06	0.6	normal	0	16.4	normal	1	85	eucytic	1	29.3	euchromic	1	34.5	normal	1	4.42	normal	1	1.8	1800	normal	1	29	290	normal	1
1585	female	1	79	older adult	2									24.14	underweight	0	Spondylolisthesis, degenerative	6	mild systemic disease	2	2018	2	0.04	0.4	normal	0	14.4	normal	1	93.2	eucytic	1	30.6	euchromic	1	32.8	normal	1	3.66	normal	1	1.56	1560	normal	1	25	250	normal	1
1586	female	1	59	adult	1	1.63	163	64.1733	70	55.0985	57.8	14.9015	5.50985	26.35	overweight	2	Disc disease	4	mild systemic disease	2	2018	2	0.04	0.4	normal	0	13.6	normal	1	92.8	eucytic	1	30.7	euchromic	1	33.1	normal	1	3.8	normal	1	2.76	2760	normal	1	29	290	normal	1
1589	female	1	58	adult	1	1.69	169	66.5355	83	60.5316	61.4	22.4684	6.05316	29.06	overweight	2	Spondylosis	8	mild systemic disease	2	2018	2	1.42	14.2	high	1	15.3	normal	1	96.5	macrocytic	2	31.4	euchromic	1	32.6	normal	1	7.71	neutrocytosis	2	3.22	3220	normal	1	29	290	normal	1
1591	female	1	75	older adult	2	1.67	167	65.7481	72	58.7206	60.2	13.2794	5.87206	25.82	normal	1	Complication	1	severe systemic disease	3	2018	2	0.3	3	normal	0	13.5	normal	1	91	eucytic	1	30.4	euchromic	1	33.4	normal	1	7.04	neutrocytosis	2	2.08	2080	normal	1	25	250	normal	1
1594	female	1	65	adult	1									20.05	normal	1	Disc disease	4	normal healthy	1	2018	2	0.1	1	normal	0	14.3	normal	1	92.3	eucytic	1	30.6	euchromic	1	33.1	normal	1	3.19	normal	1	1.75	1750	normal	1	32	320	normal	1
1595	female	1	32	younger adult	0									25	overweight	2	Complication	1	mild systemic disease	2	2018	2	0.05	0.5	normal	0	11.5	normal	1	85.6	eucytic	1	27.6	euchromic	1	32.3	normal	1	6.44	neutrocytosis	2	1.5	1500	normal	1	22	220	low	0
1596	male	0	29	younger adult	0									24.15	normal	1	Spondylolisthesis, idiopathic	7	mild systemic disease	2	2018	2	0.04	0.4	normal	0	17	normal	1	85	eucytic	1	29.1	euchromic	1	34.2	normal	1	3.66	normal	1	2.56	2560	normal	1	45	450	high	2
1597	male	0	50	adult	1												Complication	1	severe systemic disease	3	2018	2	3.73	37.3	high	1	17.3	normal	1	87.1	eucytic	1	28.5	euchromic	1	32.7	normal	1	8.21	neutrocytosis	2	1.01	1010	lymphopenia	0	19	190	low	0
1598	female	1	62	adult	1									30.43	obesity I	3	Disc disease	4	mild systemic disease	2	2018	2	0.69	6.9	high	1	13.3	normal	1	89.2	eucytic	1	28.7	euchromic	1	32.2	normal	1	2.75	normal	1	3.48	3480	normal	1	30	300	normal	1
1600	female	1	69	adult	1												Stenosis	9	mild systemic disease	2	2018	2	1.22	12.2	high	1	14.1	normal	1	90.8	eucytic	1	30.3	euchromic	1	33.4	normal	1	5.42	normal	1	1.9	1900	normal	1	24	240	normal	1
1602	female	1	67	adult	1	1.63	163	64.1733	56	55.0985	57.8	0.901495	5.50985	21.08	normal	1	Spondylolisthesis, degenerative	6	mild systemic disease	2	2018	2	0.2	2	normal	0	12.5	normal	1	92.8	eucytic	1	31.3	euchromic	1	33.7	normal	1	3.88	normal	1	1.84	1840	normal	1	19	190	low	0
1603	female	1	54	adult	1	1.58	158	62.2048	63	50.5709	54.8	12.4291	5.05709	25.24	overweight	2	Deformity, degenerative	2	mild systemic disease	2	2018	2	0.28	2.8	normal	0	13.4	normal	1	89.8	eucytic	1	29.6	euchromic	1	33	normal	1	2.35	normal	1	2.24	2240	normal	1	23	230	normal	1
1605	female	1	78	older adult	2									19.53	underweight	0	Disc disease	4	mild systemic disease	2	2018	2	0.12	1.2	normal	0	14.8	normal	1	89.4	eucytic	1	29.1	euchromic	1	32.5	normal	1	3.92	normal	1	2.38	2380	normal	1	26	260	normal	1
1606	male	0	69	adult	1												Stenosis	9	mild systemic disease	2	2018	2	0.36	3.6	normal	0	14.4	normal	1	90.4	eucytic	1	29.5	euchromic	1	32.7	normal	1	5.93	neutrocytosis	2	2.24	2240	normal	1	39	390	normal	1
1607	female	1	18	younger adult	0									21.97	normal	1	Deformity, idiopathic	3	normal healthy	1	2018	2	0.29	2.9	normal	0	13.5	normal	1	93.9	eucytic	1	30.3	euchromic	1	32.2	normal	1	1.78	normal	1	2.09	2090	normal	1	26	260	normal	1
1608	female	1	58	adult	1												Stenosis	9	mild systemic disease	2	2018	2	0.09	0.9	normal	0	12.8	normal	1	79.5	eucytic	1	24.8	hypochromic	0	31.1	low	0	4.01	normal	1	2.58	2580	normal	1	23	230	normal	1
1609	female	1	78	older adult	2	1.6	160	62.9922	60	52.382	56	7.61803	5.2382	23.44	underweight	0	Spondylolisthesis, degenerative	6	mild systemic disease	2	2018	2	0.05	0.5	normal	0	11.7	normal	1	82.6	eucytic	1	26.1	euchromic	1	31.6	low	0	3.3	normal	1	2.6	2600	normal	1	27	270	normal	1
1610	female	1	65	adult	1									21.64	normal	1	Spondylolisthesis, degenerative	6	severe systemic disease	3	2018	2	0.06	0.6	normal	0	13.7	normal	1	96.3	macrocytic	2	31.7	euchromic	1	32.9	normal	1	2.19	normal	1	1.63	1630	normal	1	23	230	normal	1
1611	male	0	42	adult	1	1.84	184	72.441	80	78.6143	75.5	1.38574	7.86143	23.63	normal	1	Disc herniation	5	normal healthy	1	2018	2	0.64	6.4	high	1	15.4	normal	1	96	macrocytic	2	32.8	macrochromic	2	34.1	normal	1	4.16	normal	1	2.7	2700	normal	1	31	310	normal	1
1612	male	0	55	adult	1	1.75	175	68.8977	103	70.4647	68.75	32.5353	7.04647	33.63	obesity I	3	Disc disease	4	mild systemic disease	2	2018	2	0.78	7.8	high	1	14.8	normal	1	86.5	eucytic	1	29.3	euchromic	1	33.9	normal	1	6.56	neutrocytosis	2	2.1	2100	normal	1	21	210	low	0
1615	male	0	48	adult	1	1.73	173	68.1103	115	68.6536	67.25	46.3464	6.86536	38.42	obesity II	4	Cervical disorder	0	mild systemic disease	2	2018	2	0.12	1.2	normal	0	14.5	normal	1	83.6	eucytic	1	27	euchromic	1	32.2	low	0	4.07	normal	1	2.25	2250	normal	1
1617	female	1	63	adult	1									29.37	overweight	2	Spondylolisthesis, degenerative	6	mild systemic disease	2	2018	2	0.31	3.1	normal	0	13.6	normal	1	89	eucytic	1	28.7	euchromic	1	32.2	normal	1	2.22	normal	1	2.32	2320	normal	1	22	220	low	0
1619	female	1	73	older adult	2	1.57	157	61.8111	60	49.6654	54.2	10.3346	4.96654	24.34	underweight	0	Complication	1	mild systemic disease	2	2018	2	0.2	2	normal	0	14.2	normal	1	88.5	eucytic	1	29.3	euchromic	1	33.1	normal	1	3.74	normal	1	1.24	1240	normal	1	21	210	low	0
1620	male	0	63	adult	1									27.41	overweight	2	Spondylolisthesis, degenerative	6	mild systemic disease	2	2018	2	1.5	15	high	1	15	normal	1	88.5	eucytic	1	29.1	euchromic	1	32.9	normal	1	9.03	neutrocytosis	2	2.91	2910	normal	1	21	210	low	0
1623	female	1	50	adult	1	1.7	170	66.9292	62	61.4371	62	0.562909	6.14371	21.45	normal	1	Cervical disorder	0	mild systemic disease	2	2018	2	0.2	2	normal	0	14.1	normal	1	89.3	eucytic	1	29.6	euchromic	1	33.2	normal	1	7.68	neutrocytosis	2	2.42	2420	normal	1	24	240	normal	1
1624	male	0	49	adult	1	1.81	181	71.2599	79	75.8977	73.25	3.10227	7.58977	24.11	normal	1	Disc herniation	5	normal healthy	1	2018	2	0.11	1.1	normal	0	14.9	normal	1	90	eucytic	1	31.2	euchromic	1	34.7	normal	1	3.42	normal	1	1.61	1610	normal	1	38	380	normal	1
1625	female	1	56	adult	1	1.7	170	66.9292	60	61.4371	62	-1.43709	6.14371	20.76	normal	1	Cervical disorder	0	normal healthy	1	2018	2	0.07	0.7	normal	0	13.3	normal	1	86.6	eucytic	1	29.2	euchromic	1	33.7	normal	1	1.82	normal	1	1.55	1550	normal	1	26	260	normal	1
1626	female	1	36	younger adult	0									20.2	normal	1	Deformity, idiopathic	3	severe systemic disease	3	2018	2	0.03	0.3	normal	0	14.4	normal	1	86.5	eucytic	1	28.9	euchromic	1	33.4	normal	1	2.75	normal	1	2.51	2510	normal	1	21	210	low	0
1628	female	1	50	adult	1									20.76	normal	1	Spondylolisthesis, degenerative	6	normal healthy	1	2018	2	0.09	0.9	normal	0	15	normal	1	95.1	macrocytic	2	33.2	macrochromic	2	34.9	normal	1	5.87	normal	1	2.11	2110	normal	1	26	260	normal	1
1629	male	0	68	adult	1									24.07	normal	1	Stenosis	9	mild systemic disease	2	2018	2	0.01	0.1	normal	0	14.4	normal	1	89.9	eucytic	1	30.4	euchromic	1	33.9	normal	1	3.96	normal	1	1.71	1710	normal	1	34	340	normal	1
1630	female	1	51	adult	1	1.67	167	65.7481	50	58.7206	60.2	-8.72055	5.87206	17.93	underweight	0	Stenosis	9	mild systemic disease	2	2018	2	0.02	0.2	normal	0	13.7	normal	1	90.9	eucytic	1	29.6	euchromic	1	32.5	normal	1	3.06	normal	1	2.93	2930	normal	1	18	180	low	0
1633	female	1	62	adult	1	1.63	163	64.1733	63	55.0985	57.8	7.9015	5.50985	23.71	normal	1	Spondylosis	8	mild systemic disease	2	2018	2	0.47	4.7	normal	0	16.9	high	2	90.1	eucytic	1	32.1	euchromic	1	35.6	high	2	7.07	neutrocytosis	2	2.75	2750	normal	1	33	330	normal	1
1637	female	1	46	adult	1												Disc disease	4	mild systemic disease	2	2018	2	0.2	2	normal	0	14	normal	1	91.7	eucytic	1	31.4	euchromic	1	34.2	normal	1	3.63	normal	1	1.44	1440	normal	1	21	210	low	0
1638	male	0	83	older adult	2	1.6	160	62.9922	60	56.882	57.5	3.11803	5.6882	23.44	underweight	0	Spondylosis	8	severe systemic disease	3	2018	2	0.26	2.6	normal	0	13.1	low	0	94.1	macrocytic	2	31	euchromic	1	33	normal	1	3.29	normal	1	1.34	1340	normal	1	23	230	normal	1
1639	female	1	50	adult	1	1.65	165	64.9607	78	56.9095	59	21.0905	5.69095	28.65	overweight	2	Disc herniation	5	mild systemic disease	2	2018	2	0.27	2.7	normal	0	16.6	high	2	91.2	eucytic	1	30.6	euchromic	1	33.5	normal	1	6.85	neutrocytosis	2	2.01	2010	normal	1	34	340	normal	1
1640	female	1	41	adult	1									22.95	normal	1	Disc disease	4	mild systemic disease	2	2018	2	0.02	0.2	normal	0	9.2	low	0	75.6	microcytic	0	22.9	hypochromic	0	30.4	low	0	2.87	normal	1	1.67	1670	normal	1	22	220	low	0
1643	male	0	51	adult	1												Disc herniation	5	mild systemic disease	2	2018	2	0.03	0.3	normal	0	15.4	normal	1	87.3	eucytic	1	30.5	euchromic	1	34.9	normal	1	4.28	normal	1	2.59	2590	normal	1	28	280	normal	1
1645	male	0	44	adult	1									24.25	normal	1	Deformity, idiopathic	3	normal healthy	1	2018	2	0.08	0.8	normal	0	14.9	normal	1	88.2	eucytic	1	29.3	euchromic	1	33.3	normal	1	2.84	normal	1	1.99	1990	normal	1	29	290	normal	1
1646	female	1	57	adult	1	1.55	155	61.0237	60	47.8544	53	12.1456	4.78544	24.97	normal	1	Spondylolisthesis, degenerative	6	mild systemic disease	2	2018	2	0.1	1	normal	0	15.3	normal	1	93.4	eucytic	1	31.6	euchromic	1	33.8	normal	1	3.49	normal	1	2.44	2440	normal	1	34	340	normal	1
1649	female	1	53	adult	1	1.62	162	63.7796	90	54.193	57.2	35.807	5.4193	34.29	obesity I	3	Cervical disorder	0	mild systemic disease	2	2018	2	0.69	6.9	high	1	14.6	normal	1	92.4	eucytic	1	30.9	euchromic	1	33.5	normal	1	4.88	normal	1	2.08	2080	normal	1	28	280	normal	1
1650	female	1	61	adult	1	1.68	168	66.1418	72	59.6261	60.8	12.3739	5.96261	25.51	overweight	2	Disc disease	4	severe systemic disease	3	2018	2	0.04	0.4	normal	0	13.3	normal	1	106.6	macrocytic	2	36.4	macrochromic	2	34.2	normal	1	1.14	neutropenia	0	1.99	1990	normal	1	28	280	normal	1
1652	female	1	21	younger adult	0	1.66	166	65.3544	47	57.815	59.6	-10.815	5.7815	17.06	underweight	0	Deformity, idiopathic	3	normal healthy patient	1	2018	2	0.04	0.4	normal	0	13.2	normal	1	86.5	eucytic	1	29.1	euchromic	1	33.7	normal	1	2.66	normal	1	2.1	2100	normal	1	28	280	normal	1
1653	female	1	56	adult	1									23	normal	1	Complication	1	normal healthy	1	2018	2	0.36	3.6	normal	0	14	normal	1	88.9	eucytic	1	28.3	euchromic	1	31.9	low	0	4.24	normal	1	1.51	1510	normal	1	27	270	normal	1
1654	female	1	76	older adult	2	1.7	170	66.9292	78	61.4371	62	16.5629	6.14371	26.99	normal	1	Stenosis	9	mild systemic disease	2	2018	2	0.87	8.7	high	1	11.8	normal	1	86.9	eucytic	1	29.1	euchromic	1	33.4	normal	1	3.66	normal	1	2.03	2030	normal	1	22	220	low	0
1655	female	1	20	younger adult	0												Deformity, idiopathic	3	normal healthy	1	2018	2	0.22	2.2	normal	0	14.7	normal	1	88.4	eucytic	1	28.8	euchromic	1	32.6	normal	1	4.63	normal	1	1.79	1790	normal	1	32	320	normal	1
1656	male	0	77	older adult	2	1.78	178	70.0788	110	73.1812	71	36.8188	7.31812	34.72	normal	1	Stenosis	9	severe systemic disease	3	2018	2	0.75	7.5	high	1	12.3	low	0	90.1	eucytic	1	28.3	euchromic	1	31.4	low	0	9.11	neutrocytosis	2	1.95	1950	normal	1	19	190	low	0
1657	male	0	59	adult	1	1.7	170	66.9292	83	65.9371	65	17.0629	6.59371	28.72	overweight	2	Deformity, degenerative	2	mild systemic disease	2	2018	2	0.84	8.4	high	1	16.1	normal	1	86.4	eucytic	1	28.8	euchromic	1	33.3	normal	1	7.17	neutrocytosis	2	1.92	1920	normal	1	27	270	normal	1
1660	female	1	42	adult	1									23.44	normal	1	Disc disease	4	mild systemic disease	2	2018	2	0.04	0.4	normal	0	13.4	normal	1	91.9	eucytic	1	31.1	euchromic	1	33.8	normal	1	5.41	normal	1	2.06	2060	normal	1	23	230	normal	1
1661	female	1	55	adult	1									24.77	normal	1	Deformity, degenerative	2	severe systemic disease	3	2018	2	0.67	6.7	high	1	14.6	normal	1	96.9	macrocytic	2	32.8	macrochromic	2	33.9	normal	1	6.33	neutrocytosis	2	2.18	2180	normal	1	27	270	normal	1
1663	male	0	43	adult	1												Disc disease	4	mild systemic disease	2	2018	2	0.03	0.3	normal	0	13.7	normal	1	64.6	microcytic	0	20	hypochromic	0	30.9	low	0	3.13	normal	1	1.88	1880	normal	1	27	270	normal	1
1664	female	1	74	older adult	2	1.6	160	62.9922	71	52.382	56	18.618	5.2382	27.73	normal	1	Complication	1	severe systemic disease	3	2018	2	0.41	4.1	normal	0	12.8	normal	1	81.9	eucytic	1	25.8	euchromic	1	31.5	low	0	4.89	normal	1	1.99	1990	normal	1	24	240	normal	1
1667	female	1	41	adult	1	1.52	152	59.8426	57	45.1379	51.2	11.8621	4.51379	24.67	normal	1	Deformity, idiopathic	3	mild systemic disease	2	2018	2	0.18	1.8	normal	0	14.2	normal	1	95.7	macrocytic	2	33.6	macrochromic	2	35.1	normal	1	4.55	normal	1	1.88	1880	normal	1	22	220	low	0
1668	female	1	47	adult	1	1.65	165	64.9607	79	56.9095	59	22.0905	5.69095	29.02	overweight	2	Disc disease	4	normal healthy	1	2018	2	0.11	1.1	normal	0	12.8	normal	1	83.4	eucytic	1	26.6	euchromic	1	31.9	low	0	2.33	normal	1	1.48	1480	normal	1	19	190	low	0
1669	female	1	78	older adult	2	1.58	158	62.2048	70	50.5709	54.8	19.4291	5.05709	28.04	normal	1	Spondylolisthesis, degenerative	6	mild systemic disease	2	2018	2	0.43	4.3	normal	0	13.9	normal	1	88.1	eucytic	1	29	euchromic	1	32.9	normal	1	3.77	normal	1	1.36	1360	normal	1	22	220	low	0
1671	male	0	56	adult	1									25.62	overweight	2	Spondylolisthesis, degenerative	6	normal healthy	1	2018	2	0.13	1.3	normal	0	14.7	normal	1	92	eucytic	1	30	euchromic	1	32.6	normal	1	2.54	normal	1	2.61	2610	normal	1	33	330	normal	1
1674	male	0	44	adult	1	1.76	176	69.2914	92	71.3702	69.5	20.6298	7.13702	29.7	overweight	2	Disc herniation	5	normal healthy	1	2018	2	2.94	29.4	high	1	15.1	normal	1	84.1	eucytic	1	29	euchromic	1	34.5	normal	1	5.41	neutrocytosis	2	1.13	1130	lymphopenia	0	24	240	normal	1
1675	female	1	73	older adult	2									33.2	normal	1	Complication	1	severe systemic disease	3	2018	2	0.08	0.8	normal	0	12.7	normal	1	89.2	eucytic	1	28.1	euchromic	1	31.5	low	0	2.3	normal	1	2.66	2660	normal	1	24	240	normal	1
1676	female	1	50	adult	1									20.2	normal	1	Deformity, idiopathic	3	normal healthy	1	2018	2	0.05	0.5	normal	0	13.2	normal	1	87	eucytic	1	28.6	euchromic	1	32.8	normal	1	3.92	normal	1	2.83	2830	normal	1	25	250	normal	1
1677	female	1	54	adult	1									26.56	overweight	2	Disc disease	4	mild systemic disease	2	2018	2	0.11	1.1	normal	0	15	normal	1	90	eucytic	1	29.9	euchromic	1	33.2	normal	1	2.42	normal	1	1.48	1480	normal	1	36	360	normal	1
1680	female	1	54	adult	1									20.2	normal	1	Cervical disorder	0	mild systemic disease	2	2018	2	0.05	0.5	normal	0	12.4	normal	1	85.6	eucytic	1	28.4	euchromic	1	33.2	normal	1	2.47	normal	1	1.55	1550	normal	1	23	230	normal	1
1681	female	1	47	adult	1									22.66	normal	1	Cervical disorder	0	mild systemic disease	2	2018	2	0.04	0.4	normal	0	14	normal	1	91.5	eucytic	1	28.9	euchromic	1	31.5	low	0	4.97	normal	1	2.15	2150	normal	1	21	210	low	0
1682	female	1	59	adult	1												Cervical disorder	0	mild systemic disease	2	2018	2	0.21	2.1	normal	0	14.5	normal	1	86.7	eucytic	1	29.2	euchromic	1	33.6	normal	1	2.3	normal	1	1.7	1700	normal	1	31	310	normal	1
1683	male	0	30	younger adult	0	1.87	187	73.6221	70	81.3308	77.75	-11.3308	8.13308	20.02	normal	1	Deformity, idiopathic	3	mild systemic disease	2	2018	2	0.08	0.8	normal	0	15.1	normal	1	83.1	eucytic	1	28	euchromic	1	33.6	normal	1	2.72	normal	1	1.35	1350	normal	1	29	290	normal	1
1684	female	1	62	adult	1	1.6	160	62.9922	68	52.382	56	15.618	5.2382	26.56	overweight	2	Spondylosis	8	mild systemic disease	2	2018	2	0.29	2.9	normal	0	12.2	normal	1	73.5	microcytic	0	23.2	hypochromic	0	31.6	low	0	4.22	normal	1	2.57	2570	normal	1	23	230	normal	1
1685	male	0	35	younger adult	0	1.9	190	74.8032	97	84.0473	80	12.9527	8.40473	26.87	overweight	2	Disc disease	4	mild systemic disease	2	2018	2	0.08	0.8	normal	0	14.2	normal	1	89.5	eucytic	1	29.8	euchromic	1	33.3	normal	1	2.95	normal	1	2.59	2590	normal	1	34	340	normal	1
1687	male	0	67	adult	1	1.68	168	66.1418	74	64.1261	63.5	9.87393	6.41261	26.22	overweight	2	Disc herniation	5	mild systemic disease	2	2018	2	0.22	2.2	normal	0	15.6	normal	1	87.7	eucytic	1	29.4	euchromic	1	33.5	normal	1	4.48	normal	1	2.21	2210	normal	1	30	300	normal	1
1690	male	0	50	adult	1	1.7	170	66.9292	95	65.9371	65	29.0629	6.59371	32.87	obesity I	3	Disc disease	4	normal healthy	1	2018	2	0.08	0.8	normal	0	14.6	normal	1	86.3	eucytic	1	28.2	euchromic	1	32.7	normal	1	2.86	normal	1	1.8	1800	normal	1	30	300	normal	1
1692	female	1	63	adult	1									24.98	normal	1	Spondylolisthesis, degenerative	6	mild systemic disease	2	2018	2	0.13	1.3	normal	0	13.6	normal	1	88	eucytic	1	29.2	euchromic	1	33.3	normal	1	2.63	normal	1	2.34	2340	normal	1	24	240	normal	1
1694	male	0	62	adult	1									23.72	normal	1	Disc herniation	5	mild systemic disease	2	2018	2	0.09	0.9	normal	0	15.2	normal	1	92.7	macrocytic	2	30.6	euchromic	1	33	normal	1	4.77	normal	1	1.34	1340	normal	1	49	490	high	2
1695	female	1	56	adult	1	1.62	162	63.7796	60	54.193	57.2	5.80701	5.4193	22.86	normal	1	Disc herniation	5	mild systemic disease	2	2018	2	0.43	4.3	normal	0	12.8	normal	1	89.7	eucytic	1	29.9	euchromic	1	33.3	normal	1	6.98	neutrocytosis	2	2.62	2620	normal	1	33	330	normal	1
1696	male	0	52	adult	1									24.58	normal	1	Disc herniation	5	normal healthy	1	2018	2	0.05	0.5	normal	0	14.6	normal	1	97.3	macrocytic	2	32.6	macrochromic	2	33.5	normal	1	4.98	normal	1	3.61	3610	lymphocytosis	2	36	360	normal	1
1697	female	1	62	adult	1	1.55	155	61.0237	75	47.8544	53	27.1456	4.78544	31.22	obesity I	3	Deformity, degenerative	2	mild systemic disease	2	2018	2	0.14	1.4	normal	0	11.4	normal	1	92.7	eucytic	1	29.6	euchromic	1	31.9	low	0	3.55	normal	1	2.24	2240	normal	1	21	210	low	0
1700	male	0	73	older adult	2	1.68	168	66.1418	67	64.1261	63.5	2.87393	6.41261	23.74	underweight	0	Spondylolisthesis, degenerative	6	severe systemic disease	3	2018	2	0.22	2.2	normal	0	14.1	normal	1	92.7	macrocytic	2	30.4	euchromic	1	32.8	normal	1	16.39	neutrocytosis	2	1.68	1680	normal	1	44	440	high	2
1701	female	1	51	adult	1									27.64	overweight	2	Disc herniation	5	mild systemic disease	2	2018	2	0.14	1.4	normal	0	14.1	normal	1	95.7	macrocytic	2	31.8	euchromic	1	33.2	normal	1	4.38	normal	1	1.18	1180	normal	1	26	260	normal	1
1703	female	1	51	adult	1	1.63	163	64.1733	70	55.0985	57.8	14.9015	5.50985	26.35	overweight	2	Cervical disorder	0	normal healthy	1	2018	2	0.52	5.2	high	1	12.9	normal	1	89.3	eucytic	1	29.5	euchromic	1	33	normal	1	3.28	normal	1	2.41	2410	normal	1	27	270	normal	1
1704	female	1	49	adult	1									21.55	normal	1	Disc disease	4	mild systemic disease	2	2018	2	0.04	0.4	normal	0	14.6	normal	1	91.4	eucytic	1	30.5	euchromic	1	33.4	normal	1	2.21	normal	1	1.43	1430	normal	1
1705	male	0	62	adult	1	1.8	180	70.8662	118	74.9922	72.5	43.0078	7.49922	36.42	obesity II	4	Stenosis	9	mild systemic disease	2	2018	2	0.29	2.9	normal	0	14.8	normal	1	87.3	eucytic	1	29.9	euchromic	1	34.3	normal	1	4.54	normal	1	2.09	2090	normal	1	29	290	normal	1
1706	male	0	59	adult	1	1.7	170	66.9292	75	65.9371	65	9.06291	6.59371	25.95	overweight	2	Stenosis	9	mild systemic disease	2	2018	2	0.06	0.6	normal	0	16	normal	1	93.5	macrocytic	2	31.7	euchromic	1	33.9	normal	1	6.23	neutrocytosis	2	2.18	2180	normal	1	25	250	normal	1
1708	female	1	57	adult	1												Deformity, degenerative	2	normal healthy	1	2018	2	0.2	2	normal	0	13	normal	1	89.4	eucytic	1	29.3	euchromic	1	32.7	normal	1	4.45	normal	1	2.01	2010	normal	1	19	190	low	0
1709	male	0	31	younger adult	0	1.87	187	73.6221	93	81.3308	77.75	11.6692	8.13308	26.59	overweight	2	Disc disease	4	normal healthy	1	2018	2	0.09	0.9	normal	0	15.1	normal	1	92.1	eucytic	1	31.3	euchromic	1	33.9	normal	1	5.77	neutrocytosis	2	2.31	2310	normal	1	28	280	normal	1
1711	female	1	72	older adult	2	1.59	159	62.5985	60	51.4765	55.4	8.52354	5.14765	23.73	underweight	0	Deformity, degenerative	2	severe systemic disease	3	2018	2	0.53	5.3	high	1	12.8	normal	1	82.9	eucytic	1	26.7	euchromic	1	32.2	normal	1	3.85	normal	1	1.65	1650	normal	1	18	180	low	0
1714	male	0	72	older adult	2	1.7	170	66.9292	63	65.9371	65	-2.93709	6.59371	21.8	underweight	0	Spondylosis	8	mild systemic disease	2	2018	2	0.04	0.4	normal	0	15.1	normal	1	90.4	eucytic	1	29.7	euchromic	1	32.8	normal	1	3.73	normal	1	2.76	2760	normal	1	22	220	low	0
1717	female	1	40	adult	1												Complication	1	normal healthy	1	2018	2	1.25	12.5	high	1	13.3	normal	1	84.1	eucytic	1	27	euchromic	1	32.1	low	0	3.35	normal	1	2.3	2300	normal	1	19	190	low	0
1718	female	1	60	adult	1									25.39	overweight	2	Stenosis	9	mild systemic disease	2	2018	2	0.14	1.4	normal	0	11.1	low	0	79.2	microcytic	0	25.4	hypochromic	0	32.1	low	0	7.26	neutrocytosis	2	2.04	2040	normal	1	29	290	normal	1
1720	male	0	18	younger adult	0									18.52	normal	1	Spondylolisthesis, idiopathic	7	mild systemic disease	2	2018	2	0.02	0.2	normal	0	14.3	normal	1	93.6	macrocytic	2	31.4	euchromic	1	33.5	normal	1	2.71	normal	1	2.68	2680	normal	1
1722	female	1	41	adult	1	1.7	170	66.9292	66	61.4371	62	4.56291	6.14371	22.84	normal	1	Spondylosis	8	mild systemic disease	2	2018	2	0.07	0.7	normal	0	12.5	normal	1	96.6	macrocytic	2	32.3	macrochromic	2	33.4	normal	1	2.45	normal	1	1.6	1600	normal	1	24	240	normal	1
1723	male	0	76	older adult	2												Stenosis	9	severe systemic disease	3	2018	2	0.28	2.8	normal	0	11.5	low	0	64.3	microcytic	0	19.8	hypochromic	0	30.8	low	0	5.69	neutrocytosis	2	1.58	1580	normal	1	26	260	normal	1
1724	male	0	27	younger adult	0	1.7	170	66.9292	85	65.9371	65	19.0629	6.59371	29.41	overweight	2	Disc disease	4	normal healthy	1	2018	2	0.07	0.7	normal	0	16.5	normal	1	88.7	eucytic	1	31	euchromic	1	34.9	normal	1	3.66	normal	1	3.42	3420	normal	1	33	330	normal	1
1725	female	1	60	adult	1	1.7	170	66.9292	68	61.4371	62	6.56291	6.14371	23.53	normal	1	Complication	1	mild systemic disease	2	2018	2	0.11	1.1	normal	0	13.8	normal	1	91.2	eucytic	1	30.3	euchromic	1	33.2	normal	1	4	normal	1	2.06	2060	normal	1	26	260	normal	1
1726	male	0	57	adult	1	1.91	191	75.1969	98	84.9528	80.75	13.0472	8.49528	26.86	overweight	2	Complication	1	normal healthy	1	2018	2	0.34	3.4	normal	0	17.1	normal	1	88.7	eucytic	1	29.6	euchromic	1	33.4	normal	1	4.74	normal	1	3.86	3860	lymphocytosis	2	28	280	normal	1
1727	female	1	48	adult	1	1.54	154	60.63	66	46.9489	52.4	19.0511	4.69489	27.83	overweight	2	Deformity, idiopathic	3	normal healthy	1	2018	2	0.01	0.1	normal	0	12	normal	1	88.8	eucytic	1	30	euchromic	1	33.8	normal	1	4.28	normal	1	1.65	1650	normal	1	23	230	normal	1
1728	female	1	52	adult	1									34.6	obesity I	3	Disc herniation	5	mild systemic disease	2	2018	2	1.47	14.7	high	1	14.1	normal	1	87.9	eucytic	1	28.4	euchromic	1	32.3	normal	1	4.04	normal	1	2.6	2600	normal	1	22	220	low	0
1729	male	0	78	older adult	2	1.6	160	62.9922	65	56.882	57.5	8.11803	5.6882	25.39	normal	1	Spondylosis	8	mild systemic disease	2	2018	2	0.19	1.9	normal	0	13.2	low	0	85.5	eucytic	1	28.6	euchromic	1	33.4	normal	1	11.68	neutrocytosis	2	2.32	2320	normal	1	38	380	normal	1
1730	female	1	28	younger adult	0	1.67	167	65.7481	56	58.7206	60.2	-2.72055	5.87206	20.08	normal	1	Spondylosis	8	mild systemic disease	2	2018	2	0.15	1.5	normal	0	11.9	normal	1	87.1	eucytic	1	29	euchromic	1	33.3	normal	1	3.4	normal	1	1.56	1560	normal	1	19	190	low	0
1734	female	1	51	adult	1	1.67	167	65.7481	68	58.7206	60.2	9.27945	5.87206	24.38	normal	1	Cervical disorder	0	mild systemic disease	2	2018	2	0.18	1.8	normal	0	12.3	normal	1	86.2	eucytic	1	28.9	euchromic	1	33.5	normal	1	1.85	normal	1	2.17	2170	normal	1	18	180	low	0
1735	male	0	62	adult	1	1.7	170	66.9292	60	65.9371	65	-5.93709	6.59371	20.76	normal	1	Spondylolisthesis, degenerative	6	mild systemic disease	2	2018	2	0.07	0.7	normal	0	14.8	normal	1	98	macrocytic	2	32.5	macrochromic	2	33.2	normal	1	3.62	normal	1	2.89	2890	normal	1	25	250	normal	1
1736	female	1	57	adult	1									24.09	normal	1	Disc disease	4	mild systemic disease	2	2018	2	0.2	2	normal	0	13.3	normal	1	88.9	eucytic	1	28.9	euchromic	1	32.4	normal	1	3.19	normal	1	2.49	2490	normal	1	28	280	normal	1
1737	female	1	65	adult	1	1.64	164	64.567	52	56.004	58.4	-4.00402	5.6004	19.33	normal	1	Cervical disorder	0	normal healthy	1	2018	2	0.05	0.5	normal	0	13.8	normal	1	93.4	eucytic	1	30.3	euchromic	1	32.5	normal	1	4.63	normal	1	1.54	1540	normal	1	27	270	normal	1
1739	female	1	46	adult	1									24.46	normal	1	Complication	1	normal healthy	1	2018	2	0.54	5.4	high	1	13.6	normal	1	92.4	eucytic	1	31.5	euchromic	1	34.1	normal	1	5.3	normal	1	1.72	1720	normal	1	22	220	low	0
1743	male	0	18	younger adult	0									17.71	underweight	0	Deformity, idiopathic	3	normal healthy	1	2018	2	0.02	0.2	normal	0	14.6	normal	1	86.3	eucytic	1	29.3	euchromic	1	34	normal	1	3.75	normal	1	3.02	3020	normal	1	32	320	normal	1
1744	female	1	18	younger adult	0									20.08	normal	1	Spondylolisthesis, idiopathic	7	normal healthy	1	2018	2	0.04	0.4	normal	0	13.2	normal	1	86.9	eucytic	1	28.4	euchromic	1	32.7	normal	1	1.44	neutropenia	0	1.69	1690	normal	1	32	320	normal	1
1745	male	0	20	younger adult	0									31.02	obesity I	3	Disc herniation	5	normal healthy	1	2018	2	0.01	0.1	normal	0	18.9	high	2	87.7	eucytic	1	30.6	euchromic	1	34.9	normal	1	5.16	normal	1	2.93	2930	normal	1	45	450	high	2
1746	female	1	23	younger adult	0									16.53	underweight	0	Deformity, idiopathic	3	normal healthy	1	2018	2	0.05	0.5	normal	0	13.2	normal	1	87.4	eucytic	1	30.3	euchromic	1	34.6	normal	1	3.3	normal	1	2.46	2460	normal	1	24	240	normal	1
1747	female	1	24	younger adult	0	1.68	168	66.1418	73	59.6261	60.8	13.3739	5.96261	25.86	overweight	2	Deformity, idiopathic	3	normal healthy	1	2018	2	0.19	1.9	normal	0	13.1	normal	1	87.5	eucytic	1	29.8	euchromic	1	34.1	normal	1	3.36	normal	1	2.73	2730	normal	1	25	250	normal	1
1748	female	1	25	younger adult	0	1.72	172	67.7166	61	63.2481	63.2	-2.24812	6.32481	20.62	normal	1	Deformity, idiopathic	3	mild systemic disease	2	2018	2	0.03	0.3	normal	0	12.9	normal	1	87.4	eucytic	1	30	euchromic	1	34.3	normal	1	2.94	normal	1	1.87	1870	normal	1	23	230	normal	1
1750	female	1	45	adult	1												Spondylolisthesis, idiopathic	7	normal healthy	1	2018	2	0.45	4.5	normal	0	13.7	normal	1	92.4	eucytic	1	30.6	euchromic	1	33.2	normal	1	4.85	normal	1	1.3	1300	normal	1	25	250	normal	1
1751	female	1	47	adult	1	1.6	160	62.9922	55	52.382	56	2.61803	5.2382	21.48	normal	1	Disc disease	4	normal healthy	1	2018	2	0.44	4.4	normal	0	14.1	normal	1	86.7	eucytic	1	28.4	euchromic	1	32.8	normal	1	6.96	neutrocytosis	2	2.07	2070	normal	1	24	240	normal	1
1754	female	1	52	adult	1	1.62	162	63.7796	67	54.193	57.2	12.807	5.4193	25.53	overweight	2	Deformity, degenerative	2	mild systemic disease	2	2018	2	0.21	2.1	normal	0	15.2	normal	1	93.6	eucytic	1	30.6	euchromic	1	32.7	normal	1	3.86	normal	1	2.03	2030	normal	1	32	320	normal	1
1756	female	1	53	adult	1	1.59	159	62.5985	61	51.4765	55.4	9.52354	5.14765	24.13	normal	1	Deformity, idiopathic	3	mild systemic disease	2	2018	2	0.03	0.3	normal	0	14.5	normal	1	92	eucytic	1	29.8	euchromic	1	32.4	normal	1	2.25	normal	1	2.3	2300	normal	1	30	300	normal	1
1758	male	0	53	adult	1	1.75	175	68.8977	89	70.4647	68.75	18.5353	7.04647	29.06	overweight	2	Cervical disorder	0	mild systemic disease	2	2018	2	0.17	1.7	normal	0	15.5	normal	1	89.8	eucytic	1	29.8	euchromic	1	33.2	normal	1	6.53	neutrocytosis	2	2.93	2930	normal	1	26	260	normal	1
1759	male	0	54	adult	1									27.77	overweight	2	Spondylosis	8	mild systemic disease	2	2018	2	0.08	0.8	normal	0	15.9	normal	1	87.1	eucytic	1	30.6	euchromic	1	35.2	normal	1	5.15	normal	1	2.5	2500	normal	1	35	350	normal	1
1760	female	1	54	adult	1	1.56	156	61.4174	46	48.7599	53.6	-2.75992	4.87599	18.9	normal	1	Deformity, degenerative	2	mild systemic disease	2	2018	2	0.01	0.1	normal	0	13.3	normal	1	92	eucytic	1	29.7	euchromic	1	32.3	normal	1	2.47	normal	1	1.62	1620	normal	1	23	230	normal	1
1761	female	1	55	adult	1	1.65	165	64.9607	70	56.9095	59	13.0905	5.69095	25.71	overweight	2	Disc disease	4	normal healthy	1	2018	2	2.06	20.6	high	1	15.1	normal	1	87.2	eucytic	1	28.9	euchromic	1	33.1	normal	1	4.35	normal	1	2.4	2400	normal	1	20	200	low	0
1762	female	1	55	adult	1	1.6	160	62.9922	65	52.382	56	12.618	5.2382	25.39	overweight	2	Cervical disorder	0	mild systemic disease	2	2018	2	0.18	1.8	normal	0	14.1	normal	1	91.1	eucytic	1	29.9	euchromic	1	32.9	normal	1	4.76	normal	1	2.73	2730	normal	1	25	250	normal	1
1765	female	1	55	adult	1	1.65	165	64.9607	67	56.9095	59	10.0905	5.69095	24.61	normal	1	Disc disease	4	normal healthy	1	2018	2	0.42	4.2	normal	0	14.9	normal	1	90.6	eucytic	1	30.3	euchromic	1	33.5	normal	1	4.02	normal	1	1.76	1760	normal	1	32	320	normal	1
1767	male	0	58	adult	1	1.72	172	67.7166	87	67.7481	66.5	19.2519	6.77481	29.41	overweight	2	Spondylolisthesis, degenerative	6	mild systemic disease	2	2018	2	1.16	11.6	high	1	15.6	normal	1	89.5	eucytic	1	29.7	euchromic	1	33.2	normal	1	6.17	neutrocytosis	2	3.01	3010	normal	1	32	320	normal	1
1769	male	0	58	adult	1	1.82	182	71.6536	90	76.8032	74	13.1968	7.68032	27.17	overweight	2	Disc disease	4	mild systemic disease	2	2018	2	0.25	2.5	normal	0	16.4	normal	1	96	macrocytic	2	31.3	euchromic	1	32.6	normal	1	4.66	normal	1	2.25	2250	normal	1	33	330	normal	1
1770	female	1	59	adult	1	1.65	165	64.9607	68	56.9095	59	11.0905	5.69095	24.98	normal	1	Disc disease	4	mild systemic disease	2	2018	2	0.09	0.9	normal	0	13.5	normal	1	86.1	eucytic	1	28.9	euchromic	1	33.6	normal	1	4.91	normal	1	1.61	1610	normal	1	37	370	normal	1
1771	male	0	60	adult	1									21.88	normal	1	Disc herniation	5	mild systemic disease	2	2018	2	0.05	0.5	normal	0	16	normal	1	87	eucytic	1	29.2	euchromic	1	33.5	normal	1	3.5	normal	1	1.86	1860	normal	1	29	290	normal	1
1772	male	0	60	adult	1												Disc herniation	5	normal healthy	1	2018	2	0.19	1.9	normal	0	14.4	normal	1	82.3	eucytic	1	26.9	euchromic	1	32.7	normal	1	3.79	normal	1	3.5	3500	normal	1	39	390	normal	1
1773	female	1	61	adult	1												Disc herniation	5	mild systemic disease	2	2018	2	0.76	7.6	high	1	13.1	normal	1	94.6	eucytic	1	29.5	euchromic	1	31.2	low	0	4.74	normal	1	1.37	1370	normal	1	21	210	low	0
1775	female	1	62	adult	1	1.6	160	62.9922	70	52.382	56	17.618	5.2382	27.34	overweight	2	Disc disease	4	severe systemic disease	3	2018	2	2.34	23.4	high	1	14.8	normal	1	90.7	eucytic	1	29.8	euchromic	1	32.9	normal	1	7.89	neutrocytosis	2	3.35	3350	normal	1	15	150	low	0
1776	female	1	62	adult	1	1.6	160	62.9922	61	52.382	56	8.61803	5.2382	23.83	normal	1	Spondylolisthesis, degenerative	6	mild systemic disease	2	2018	2	0.16	1.6	normal	0	12.9	normal	1	87.6	eucytic	1	28	euchromic	1	32	low	0	7.17	neutrocytosis	2	2.52	2520	normal	1	38	380	normal	1
1777	male	0	63	adult	1												Cervical disorder	0	severe systemic disease	3	2018	2	0.21	2.1	normal	0	14.8	normal	1	94.7	macrocytic	2	31.5	euchromic	1	33.3	normal	1	3.55	normal	1	2.03	2030	normal	1
1778	male	0	63	adult	1	1.71	171	67.3229	75	66.8426	65.75	8.1574	6.68426	25.65	overweight	2	Stenosis	9	mild systemic disease	2	2018	2	0.15	1.5	normal	0	15.4	normal	1	89.5	eucytic	1	29.4	euchromic	1	32.9	normal	1	3.58	normal	1	2.05	2050	normal	1	26	260	normal	1
1779	female	1	63	adult	1	1.56	156	61.4174	70	48.7599	53.6	21.2401	4.87599	28.76	overweight	2	Disc disease	4	normal healthy	1	2018	2	0.1	1	normal	0	12.8	normal	1	89.8	eucytic	1	29	euchromic	1	32.2	normal	1	3.05	normal	1	1.99	1990	normal	1	23	230	normal	1
1781	female	1	64	adult	1									29.3	overweight	2	Deformity, degenerative	2	mild systemic disease	2	2018	2	0.26	2.6	normal	0	14.4	normal	1	86.8	eucytic	1	29.6	euchromic	1	34.1	normal	1	5.13	normal	1	3.07	3070	normal	1	19	190	low	0
1782	male	0	65	adult	1	1.84	184	72.441	100	78.6143	75.5	21.3857	7.86143	29.54	overweight	2	Deformity, degenerative	2	severe systemic disease	3	2018	2	0.26	2.6	normal	0	13.5	low	0	86.6	eucytic	1	27.3	euchromic	1	31.5	low	0	4.88	normal	1	1.87	1870	normal	1	31	310	normal	1
1783	female	1	66	adult	1									23	normal	1	Disc disease	4	mild systemic disease	2	2018	2	0.1	1	normal	0	12.2	normal	1	87.8	eucytic	1	28.6	euchromic	1	32.5	normal	1	3.43	normal	1	2.62	2620	normal	1
1785	female	1	66	adult	1									26.84	overweight	2	Spondylolisthesis, degenerative	6	mild systemic disease	2	2018	2	0.17	1.7	normal	0	13.6	normal	1	90.4	eucytic	1	28.9	euchromic	1	32	low	0	1.9	normal	1	2.48	2480	normal	1	25	250	normal	1
1787	male	0	67	adult	1												Cervical disorder	0	severe systemic disease	3	2018	2	0.05	0.5	normal	0	15.6	normal	1	89.9	eucytic	1	31.5	euchromic	1	35.1	normal	1	3.21	normal	1	1.77	1770	normal	1	25	250	normal	1
1788	female	1	68	adult	1									18.75	normal	1	Deformity, degenerative	2	mild systemic disease	2	2018	2	0.02	0.2	normal	0	12.4	normal	1	88.3	eucytic	1	28.9	euchromic	1	32.7	normal	1	3.9	normal	1	2.08	2080	normal	1	24	240	normal	1
1789	female	1	68	adult	1									35.56	obesity II	4	Deformity, degenerative	2	mild systemic disease	2	2018	2	0.57	5.7	high	1	13.5	normal	1	87.3	eucytic	1	29	euchromic	1	33.3	normal	1	5.38	normal	1	1.16	1160	lymphopenia	0	23	230	normal	1
1790	female	1	69	adult	1	1.63	163	64.1733	58	55.0985	57.8	2.9015	5.50985	21.83	normal	1	Disc herniation	5	normal healthy	1	2018	2	0.13	1.3	normal	0	14.2	normal	1	88.6	eucytic	1	30.5	euchromic	1	34.4	normal	1	3.03	normal	1	1.99	1990	normal	1	28	280	normal	1
1791	female	1	70	older adult	2	1.62	162	63.7796	53	54.193	57.2	-1.19299	5.4193	20.2	underweight	0	Deformity, degenerative	2	mild systemic disease	2	2018	2	0.08	0.8	normal	0	12.4	normal	1	98.2	macrocytic	2	31.1	euchromic	1	31.6	low	0	3.42	normal	1	2.44	2440	normal	1	24	240	normal	1
1792	female	1	70	older adult	2	1.58	158	62.2048	47	50.5709	54.8	-3.57094	5.05709	18.83	underweight	0	Complication	1	mild systemic disease	2	2018	2	1.06	10.6	high	1	12.4	normal	1	88.5	eucytic	1	29	euchromic	1	32.8	normal	1	2.17	normal	1	1.41	1410	normal	1	26	260	normal	1
1794	female	1	71	older adult	2												Disc disease	4	mild systemic disease	2	2018	2	0.2	2	normal	0	13.9	normal	1	89.9	eucytic	1	30.5	euchromic	1	34	normal	1	4.32	normal	1	1.53	1530	normal	1	27	270	normal	1
1796	female	1	73	older adult	2	1.56	156	61.4174	70	48.7599	53.6	21.2401	4.87599	28.76	normal	1	Stenosis	9	mild systemic disease	2	2018	2	0.05	0.5	normal	0	13.2	normal	1	91.3	eucytic	1	28.6	euchromic	1	31.4	low	0	3.95	normal	1	2.43	2430	normal	1	36	360	normal	1
1797	female	1	73	older adult	2												Spondylosis	8	severe systemic disease	3	2018	2	0.84	8.4	high	1	11.9	normal	1	88.5	eucytic	1	28	euchromic	1	31.6	low	0	4.63	normal	1	2.26	2260	normal	1	25	250	normal	1
1799	male	0	74	older adult	2	1.78	178	70.0788	90	73.1812	71	16.8188	7.31812	28.41	normal	1	Spondylolisthesis, degenerative	6	mild systemic disease	2	2018	2	1.79	17.9	high	1	16.3	normal	1	99	macrocytic	2	32.8	macrochromic	2	33.1	normal	1	7.06	neutrocytosis	2	1.46	1460	normal	1	23	230	normal	1
1800	female	1	74	older adult	2	1.6	160	62.9922	67	52.382	56	14.618	5.2382	26.17	normal	1	Stenosis	9	mild systemic disease	2	2018	2	0.13	1.3	normal	0	14.6	normal	1	90.5	eucytic	1	30.2	euchromic	1	33.3	normal	1	3.61	normal	1	1.09	1090	lymphopenia	0	26	260	normal	1
1801	female	1	74	older adult	2									19.53	underweight	0	Disc disease	4	mild systemic disease	2	2018	2	0.18	1.8	normal	0	13.7	normal	1	92.1	eucytic	1	31	euchromic	1	33.7	normal	1	2.88	normal	1	1.31	1310	normal	1	21	210	low	0
1804	female	1	77	older adult	2												Stenosis	9	mild systemic disease	2	2018	2	0.71	7.1	high	1	12	normal	1	83.7	eucytic	1	25.8	euchromic	1	30.8	low	0	13.08	neutrocytosis	2	1.03	1030	lymphopenia	0	37	370	normal	1
1805	female	1	77	older adult	2									24	underweight	0	Complication	1	mild systemic disease	2	2018	2	0.07	0.7	normal	0	14.2	normal	1	93.5	eucytic	1	30.9	euchromic	1	33	normal	1	5.29	normal	1	1.89	1890	normal	1	26	260	normal	1
1806	female	1	77	older adult	2	1.58	158	62.2048	72	50.5709	54.8	21.4291	5.05709	28.84	normal	1	Disc disease	4	mild systemic disease	2	2018	2	0.53	5.3	high	1	14.2	normal	1	94.5	eucytic	1	30.3	euchromic	1	32.1	low	0	2.78	normal	1	2.11	2110	normal	1	27	270	normal	1
1808	female	1	78	older adult	2	1.52	152	59.8426	65	45.1379	51.2	19.8621	4.51379	28.13	normal	1	Stenosis	9	severe systemic disease	3	2018	2	0.08	0.8	normal	0	12.1	normal	1	89.5	eucytic	1	29.7	euchromic	1	33.2	normal	1	4.83	normal	1	1.3	1300	normal	1	21	210	low	0
1810	female	1	78	older adult	2									33.3	normal	1	Stenosis	9	severe systemic disease	3	2018	2	0.8	8	high	1	13	normal	1	86.4	eucytic	1	27.7	euchromic	1	32.1	low	0	6.97	neutrocytosis	2	1.66	1660	normal	1	24	240	normal	1
1811	female	1	18	younger adult	0									18.55	normal	1	Deformity, idiopathic	3	mild systemic disease	2	2019	3	0.08	0.8	normal	0	12.5	normal	1	77.1	microcytic	0	24.4	hypochromic	0	31.6	low	0	1.05	neutropenia	0	2.7	2700	normal	1	19	190	low	0
1812	male	0	78	older adult	2									27.78	normal	1	Stenosis	9	mild systemic disease	2	2019	3					16.5	normal	1	88.6	eucytic	1	30.3	euchromic	1	34.2	normal	1	5.01	normal	1	1.37	1370	normal	1
1813	female	1	54	adult	1									31.18	obesity I	3	Spondylolisthesis, degenerative	6	normal healthy	1	2019	3	0.42	4.2	normal	0	13.5	normal	1	90.8	eucytic	1	31	euchromic	1	34.2	normal	1	3.85	normal	1	3.16	3160	normal	1
1814	female	1	46	adult	1	1.56	156	61.4174	49	48.7599	53.6	0.240081	4.87599	20.13	normal	1	Disc herniation	5	mild systemic disease	2	2019	3	0.02	0.2	normal	0	14	normal	1	89.3	eucytic	1	30.6	euchromic	1	34.2	normal	1	3.57	normal	1	2.15	2150	normal	1
1815	female	1	53	adult	1	1.7	170	66.9292	47	61.4371	62	-14.4371	6.14371	16.26	underweight	0	Deformity, degenerative	2	mild systemic disease	2	2019	3	0.03	0.3	normal	0	15.8	high	2	90.2	eucytic	1	29.7	euchromic	1	32.9	normal	1	4.56	normal	1	1.54	1540	normal	1
1816	female	1	73	older adult	2												Complication	1	mild systemic disease	2	2019	3	0.27	2.7	normal	0	13.7	normal	1	84.8	eucytic	1	29	euchromic	1	34.2	normal	1	3.58	normal	1	1.83	1830	normal	1
1819	male	0	55	adult	1	1.73	173	68.1103	83	68.6536	67.25	14.3464	6.86536	27.73	overweight	2	Disc disease	4	mild systemic disease	2	2019	3	0.35	3.5	normal	0	14.7	normal	1	79.5	eucytic	1	27.9	euchromic	1	35.1	normal	1	4.67	normal	1	1.64	1640	normal	1
1821	female	1	57	adult	1	1.5	150	59.0551	56	43.3268	50	12.6732	4.33268	24.89	normal	1	Cervical disorder	0	mild systemic disease	2	2019	3	0.5	5	normal	0	11.3	normal	1	85	eucytic	1	26.8	euchromic	1	31.6	low	0	3.44	normal	1	1.17	1170	lymphopenia	0
1822	male	0	42	adult	1									20.41	normal	1	Disc disease	4	normal healthy	1	2019	3	0.03	0.3	normal	0	16.3	normal	1	86.6	eucytic	1	29.2	euchromic	1	33.7	normal	1	3.54	normal	1	1.88	1880	normal	1
1823	female	1	50	adult	1	1.68	168	66.1418	74	59.6261	60.8	14.3739	5.96261	26.22	overweight	2	Complication	1	mild systemic disease	2	2019	3	0.36	3.6	normal	0	12.7	normal	1	86	eucytic	1	29.6	euchromic	1	34.4	normal	1	2.76	normal	1	2.32	2320	normal	1
1824	male	0	60	adult	1									25.25	overweight	2	Deformity, degenerative	2	mild systemic disease	2	2019	3					14.9	normal	1	87.8	eucytic	1	29.7	euchromic	1	33.8	normal	1	3.03	normal	1	4.36	4360	lymphocytosis	2
1825	female	1	54	adult	1									21.88	normal	1	Cervical disorder	0	mild systemic disease	2	2019	3	0.15	1.5	normal	0	14.6	normal	1	86.3	eucytic	1	28.5	euchromic	1	33	normal	1	3.64	normal	1	2.79	2790	normal	1
1826	female	1	53	adult	1	1.5	150	59.0551	89	43.3268	50	45.6732	4.33268	39.56	obesity II	4	Cervical disorder	0	severe systemic disease	3	2019	3	1.6	16	high	1	13	normal	1	79.4	eucytic	1	24.6	hypochromic	0	31	low	0	4.86	normal	1	3.42	3420	normal	1	21	210	low	0
1827	female	1	45	adult	1												Deformity, idiopathic	3	mild systemic disease	2	2019	3	0.03	0.3	normal	0	13.6	normal	1	90.1	eucytic	1	29.2	euchromic	1	32.4	normal	1	3.38	normal	1	1.64	1640	normal	1
1830	male	0	21	younger adult	0									23.96	normal	1	Deformity, idiopathic	3	severe systemic disease	3	2019	3	0.34	3.4	normal	0	15.1	normal	1	90.3	eucytic	1	30	euchromic	1	33.3	normal	1	3.91	normal	1	1.41	1410	normal	1	28	280	normal	1
1831	male	0	47	adult	1	1.82	182	71.6536	70	76.8032	74	-6.80324	7.68032	21.13	normal	1	Disc herniation	5	mild systemic disease	2	2019	3					15	normal	1	94.5	macrocytic	2	31.4	euchromic	1	33.3	normal	1	8.46	neutrocytosis	2	2.17	2170	normal	1
1832	female	1	50	adult	1									18.83	normal	1	Complication	1	mild systemic disease	2	2019	3	0.06	0.6	normal	0	13.6	normal	1	89.3	eucytic	1	29.7	euchromic	1	33.3	normal	1	4.45	normal	1	2.75	2750	normal	1
1833	female	1	67	adult	1									28.13	overweight	2	Disc herniation	5	mild systemic disease	2	2019	3	0.98	9.8	high	1	14.1	normal	1	88.9	eucytic	1	29	euchromic	1	32.6	normal	1	5.48	normal	1	1.6	1600	normal	1
1834	female	1	57	adult	1	1.62	162	63.7796	75	54.193	57.2	20.807	5.4193	28.58	overweight	2	Spondylolisthesis, degenerative	6	mild systemic disease	2	2019	3					14.2	normal	1	89.1	eucytic	1	29.9	euchromic	1	33.6	normal	1	4	normal	1	1.93	1930	normal	1
1835	female	1	65	adult	1	1.54	154	60.63	62	46.9489	52.4	15.0511	4.69489	26.14	overweight	2	Stenosis	9	mild systemic disease	2	2019	3	0.19	1.9	normal	0	13.9	normal	1	92.2	eucytic	1	32	euchromic	1	34.8	normal	1	5.62	normal	1	2.07	2070	normal	1
1836	female	1	57	adult	1												Deformity, degenerative	2	mild systemic disease	2	2019	3	0.15	1.5	normal	0	12.7	normal	1	89.4	eucytic	1	29.2	euchromic	1	32.6	normal	1	5.63	normal	1	1.55	1550	normal	1
1837	male	0	29	younger adult	0									25.64	overweight	2	Disc herniation	5	normal healthy	1	2019	3	0.05	0.5	normal	0	15.9	normal	1	80.3	eucytic	1	28.7	euchromic	1	35.7	normal	1	3.41	normal	1	1.81	1810	normal	1	32	320	normal	1
1838	male	0	73	older adult	2									29.41	normal	1	Stenosis	9	severe systemic disease	3	2019	3	0.38	3.8	normal	0	11.8	low	0	86.1	eucytic	1	27.9	euchromic	1	32.4	normal	1	3.29	normal	1	1.02	1020	lymphopenia	0	22	220	low	0
1839	male	0	34	younger adult	0									24.9	normal	1	Deformity, idiopathic	3	mild systemic disease	2	2019	3	0.02	0.2	normal	0	15.2	normal	1	85.8	eucytic	1	30.5	euchromic	1	35.5	normal	1	2.77	normal	1	2.69	2690	normal	1
1840	female	1	66	adult	1									22.66	normal	1	Deformity, degenerative	2	severe systemic disease	3	2019	3					9.4	low	0	115.2	macrocytic	2	37.6	macrochromic	2	32.6	normal	1	4.85	normal	1	3.15	3150	normal	1
1841	male	0	32	younger adult	0									23.37	normal	1	Disc herniation	5	normal healthy	1	2019	3	0.02	0.2	normal	0	14.4	normal	1	90.2	eucytic	1	30.7	euchromic	1	34	normal	1	2.29	normal	1	2.67	2670	normal	1
1842	female	1	81	older adult	2									23.44	underweight	0	Disc disease	4	mild systemic disease	2	2019	3	0.48	4.8	normal	0	12	normal	1	81.8	eucytic	1	26.3	euchromic	1	32.2	normal	1	5.92	normal	1	0.87	870	lymphopenia	0	20	200	low	0
1843	female	1	60	adult	1												Complication	1	mild systemic disease	2	2019	3	0.47	4.7	normal	0	13.5	normal	1	91.5	eucytic	1	30.1	euchromic	1	32.8	normal	1	4.15	normal	1	2.27	2270	normal	1	22	220	low	0
1844	male	0	44	adult	1	1.7	170	66.9292	70	65.9371	65	4.06291	6.59371	24.22	normal	1	Deformity, idiopathic	3	mild systemic disease	2	2019	3	0.11	1.1	normal	0	15	normal	1	82.5	eucytic	1	26.2	euchromic	1	31.7	low	0	2.97	normal	1	2	2000	normal	1
1845	female	1	77	older adult	2									30.22	normal	1	Cervical disorder	0	mild systemic disease	2	2019	3	0.02	0.2	normal	0	10.9	low	0	88.7	eucytic	1	28.8	euchromic	1	32.4	normal	1	1.74	normal	1	1.7	1700	normal	1
1847	male	0	78	older adult	2												Spondylolisthesis, degenerative	6	mild systemic disease	2	2019	3	0.13	1.3	normal	0	13.5	low	0	93.1	macrocytic	2	31.2	euchromic	1	33.5	normal	1	5.65	neutrocytosis	2	2.07	2070	normal	1	40	400	normal	1
1848	female	1	31	younger adult	0									20.5	normal	1	Disc disease	4	mild systemic disease	2	2019	3	0.02	0.2	normal	0	13.3	normal	1	89.1	eucytic	1	29.6	euchromic	1	33.2	normal	1	2.86	normal	1	2.01	2010	normal	1
1849	male	0	41	adult	1									24	normal	1	Disc herniation	5	mild systemic disease	2	2019	3	0.11	1.1	normal	0	16.2	normal	1	85.6	eucytic	1	29.5	euchromic	1	34.5	normal	1	4.23	normal	1	3.11	3110	normal	1
1850	female	1	56	adult	1												Deformity, degenerative	2	severe systemic disease	3	2019	3	0.19	1.9	normal	0	12.8	normal	1	94	eucytic	1	31.8	euchromic	1	33.9	normal	1	2.61	normal	1	1.62	1620	normal	1
1851	female	1	69	adult	1	1.6	160	62.9922	62	52.382	56	9.61803	5.2382	24.22	normal	1	Complication	1	mild systemic disease	2	2019	3	0.1	1	normal	0	11	low	0	103.6	macrocytic	2	32.5	macrochromic	2	31.4	low	0	1.17	neutropenia	0	2.58	2580	normal	1
1852	female	1	53	adult	1									30.85	obesity I	3	Cervical disorder	0	mild systemic disease	2	2019	3	0.14	1.4	normal	0	13.7	normal	1	92.2	eucytic	1	29.8	euchromic	1	32.4	normal	1	4.48	normal	1	1.7	1700	normal	1
1853	male	0	63	adult	1	1.82	182	71.6536	90	76.8032	74	13.1968	7.68032	27.17	overweight	2	Stenosis	9	normal healthy	1	2019	3	0.2	2	normal	0	14.9	normal	1	88.6	eucytic	1	29.9	euchromic	1	33.7	normal	1	3.44	normal	1	1.67	1670	normal	1
1854	female	1	77	older adult	2	1.6	160	62.9922	56	52.382	56	3.61803	5.2382	21.88	underweight	0	Disc herniation	5	mild systemic disease	2	2019	3					13.6	normal	1	85.6	eucytic	1	28	euchromic	1	32.7	normal	1	3.55	normal	1	1.24	1240	normal	1
1855	female	1	76	older adult	2									37.78	overweight	2	Cervical disorder	0	severe systemic disease	3	2019	3	0.1	1	normal	0	12	normal	1	91.3	eucytic	1	29	euchromic	1	31.7	low	0	2.4	normal	1	2.24	2240	normal	1
1856	male	0	38	younger adult	0									24.69	normal	1	Deformity, idiopathic	3	mild systemic disease	2	2019	3	0.2	2	normal	0	16.3	normal	1	85.7	eucytic	1	29.6	euchromic	1	34.5	normal	1	3.64	normal	1	2.04	2040	normal	1
1857	female	1	74	older adult	2									28.06	normal	1	Deformity, degenerative	2	mild systemic disease	2	2019	3	0.3	3	normal	0	12.3	normal	1	99.2	macrocytic	2	31.1	euchromic	1	31.3	low	0	4.62	normal	1	1.53	1530	normal	1
1858	male	0	71	older adult	2	1.73	173	68.1103	105	68.6536	67.25	36.3464	6.86536	35.08	overweight	2	Cervical disorder	0	severe systemic disease	3	2019	3	0.95	9.5	high	1	15.2	normal	1	89.4	eucytic	1	29.9	euchromic	1	33.4	normal	1	4.57	normal	1	3.13	3130	normal	1	27	270	normal	1
1860	male	0	58	adult	1									31.07	obesity I	3	Cervical disorder	0	severe systemic disease	3	2019	3	0.08	0.8	normal	0	15.6	normal	1	88.9	eucytic	1	32.2	euchromic	1	36.2	normal	1	3.74	normal	1	2.62	2620	normal	1
1861	male	0	28	younger adult	0	1.7	170	66.9292	60	65.9371	65	-5.93709	6.59371	20.76	normal	1	Complication	1	normal healthy	1	2019	3					14	normal	1	80.9	eucytic	1	25.3	hypochromic	0	31.3	low	0	2.72	normal	1	2.05	2050	normal	1
1862	female	1	23	younger adult	0	1.68	168	66.1418	58	59.6261	60.8	-1.62607	5.96261	20.55	normal	1	Spondylolisthesis, idiopathic	7	normal healthy	1	2019	3	0.04	0.4	normal	0	14.9	normal	1	88.3	eucytic	1	32.3	macrochromic	2	36.5	high	2	4.11	normal	1	3.71	3710	normal	1
1863	male	0	69	adult	1	1.71	171	67.3229	74	66.8426	65.75	7.1574	6.68426	25.31	overweight	2	Cervical disorder	0	mild systemic disease	2	2019	3	1.67	16.7	high	1	11.7	low	0	68.6	microcytic	0	20.2	hypochromic	0	29.5	low	0	5.47	neutrocytosis	2	1.96	1960	normal	1	23	230	normal	1
1864	female	1	43	adult	1									22.49	normal	1	Spondylolisthesis, idiopathic	7	normal healthy	1	2019	3	0.1	1	normal	0	13.4	normal	1	86	eucytic	1	28	euchromic	1	32.6	normal	1	6.69	neutrocytosis	2	2.16	2160	normal	1	25	250	normal	1
1865	female	1	41	adult	1	1.59	159	62.5985	57	51.4765	55.4	5.52354	5.14765	22.55	normal	1	Cervical disorder	0	mild systemic disease	2	2019	3	0.03	0.3	normal	0	11.3	normal	1	85.7	eucytic	1	26.4	euchromic	1	30.8	low	0	2.6	normal	1	1.99	1990	normal	1
1866	male	0	64	adult	1									21.6	normal	1	Cervical disorder	0	mild systemic disease	2	2019	3	0.03	0.3	normal	0	14.5	normal	1	94.4	macrocytic	2	31.2	euchromic	1	33	normal	1	4.6	normal	1	2.59	2590	normal	1
1867	female	1	55	adult	1									26.56	overweight	2	Disc herniation	5	mild systemic disease	2	2019	3	0.79	7.9	high	1	12.2	normal	1	85.6	eucytic	1	27.9	euchromic	1	32.5	normal	1	4.96	normal	1	2.4	2400	normal	1
1868	female	1	81	older adult	2	1.65	165	64.9607	65	56.9095	59	8.09047	5.69095	23.88	underweight	0	Spondylolisthesis, degenerative	6	mild systemic disease	2	2019	3	0.55	5.5	high	1	11.4	normal	1	92.4	eucytic	1	31.1	euchromic	1	33.6	normal	1	4.13	normal	1	1.27	1270	normal	1
1869	female	1	49	adult	1									24.77	normal	1	Spondylolisthesis, idiopathic	7	normal healthy	1	2019	3	0.15	1.5	normal	0	13.4	normal	1	94.1	eucytic	1	31.5	euchromic	1	33.5	normal	1	3.72	normal	1	1.37	1370	normal	1
1870	male	0	77	older adult	2									27.1	normal	1	Stenosis	9	mild systemic disease	2	2019	3					13.8	normal	1	98.8	macrocytic	2	32.2	euchromic	1	32.5	normal	1	4.24	normal	1	1.33	1330	normal	1
1871	female	1	62	adult	1												Deformity, degenerative	2	mild systemic disease	2	2019	3	0.15	1.5	normal	0	14	normal	1	92	eucytic	1	32	euchromic	1	34.8	normal	1	2.78	normal	1	1.47	1470	normal	1
1872	male	0	54	adult	1									30.86	obesity I	3	Cervical disorder	0	normal healthy	1	2019	3	0.8	8	high	1	15.6	normal	1	87.9	eucytic	1	30	euchromic	1	34.1	normal	1	3.28	normal	1	1.59	1590	normal	1
1873	male	0	40	adult	1	1.86	186	73.2284	85	80.4253	77	4.57471	8.04253	24.57	normal	1	Deformity, idiopathic	3	mild systemic disease	2	2019	3	0.16	1.6	normal	0	13.3	low	0	90.1	eucytic	1	29.9	euchromic	1	33.2	normal	1	2.72	normal	1	2.79	2790	normal	1
1874	male	0	45	adult	1									27.68	overweight	2	Deformity, idiopathic	3	normal healthy	1	2019	3					15.8	normal	1	86.7	eucytic	1	28.4	euchromic	1	32.8	normal	1	2.23	normal	1	1.89	1890	normal	1
1875	female	1	52	adult	1	1.67	167	65.7481	57	58.7206	60.2	-1.72055	5.87206	20.44	normal	1	Disc disease	4	normal healthy	1	2019	3	0.13	1.3	normal	0	12.8	normal	1	90.7	eucytic	1	29.1	euchromic	1	32.1	low	0	2.47	normal	1	1.65	1650	normal	1
1876	female	1	48	adult	1									21.45	normal	1	Cervical disorder	0	normal healthy	1	2019	3					14.6	normal	1	87.5	eucytic	1	28.6	euchromic	1	32.7	normal	1	4.35	normal	1	2.27	2270	normal	1
1877	female	1	44	adult	1									20.9	normal	1	Spondylolisthesis, idiopathic	7	normal healthy	1	2019	3	0.03	0.3	normal	0	13.5	normal	1	89.9	eucytic	1	30.3	euchromic	1	33.7	normal	1	3.2	normal	1	1.63	1630	normal	1
1878	female	1	60	adult	1	1.58	158	62.2048	66	50.5709	54.8	15.4291	5.05709	26.44	overweight	2	Deformity, degenerative	2	mild systemic disease	2	2019	3					15.4	normal	1	89.7	eucytic	1	29.5	euchromic	1	32.9	normal	1	8.41	neutrocytosis	2	2.56	2560	normal	1
1879	male	0	35	younger adult	0	1.75	175	68.8977	74	70.4647	68.75	3.53535	7.04647	24.16	normal	1	Cervical disorder	0	mild systemic disease	2	2019	3	0.2	2	normal	0	16.4	normal	1	92.9	macrocytic	2	31.5	euchromic	1	34	normal	1	5.6	neutrocytosis	2	2.26	2260	normal	1	31	310	normal	1
1880	male	0	58	adult	1									24.44	normal	1	Disc disease	4	normal healthy	1	2019	3	0.13	1.3	normal	0	15.3	normal	1	84.8	eucytic	1	28.7	euchromic	1	33.8	normal	1	2.96	normal	1	1.89	1890	normal	1	36	360	normal	1
1881	female	1	46	adult	1	1.61	161	63.3859	60	53.2875	56.6	6.71252	5.32875	23.15	normal	1	Cervical disorder	0	mild systemic disease	2	2019	3	0.25	2.5	normal	0	14.9	normal	1	91.4	eucytic	1	31.3	euchromic	1	34.3	normal	1	6.49	neutrocytosis	2	2.35	2350	normal	1
1882	male	0	61	adult	1									21.46	normal	1	Spondylolisthesis, degenerative	6	mild systemic disease	2	2019	3	0.35	3.5	normal	0	17	normal	1	87.9	eucytic	1	29.9	euchromic	1	34.1	normal	1	5.28	normal	1	1.96	1960	normal	1	32	320	normal	1
1884	female	1	43	adult	1	1.6	160	62.9922	55	52.382	56	2.61803	5.2382	21.48	normal	1	Complication	1	mild systemic disease	2	2019	3	0.3	3	normal	0	11.8	normal	1	102.3	macrocytic	2	33.5	macrochromic	2	32.8	normal	1	5.91	normal	1	2.12	2120	normal	1	23	230	normal	1
1885	female	1	27	younger adult	0									20.03	normal	1	Spondylolisthesis, idiopathic	7	normal healthy	1	2019	3	0.04	0.4	normal	0	13.4	normal	1	90.7	eucytic	1	29.6	euchromic	1	32.7	normal	1	5.49	normal	1	2.99	2990	normal	1	24	240	normal	1
1886	female	1	68	adult	1									20.94	normal	1	Deformity, degenerative	2	normal healthy	1	2019	3					14.7	normal	1	88.1	eucytic	1	28.6	euchromic	1	32.5	normal	1	6.36	neutrocytosis	2	1.5	1500	normal	1
1887	female	1	46	adult	1	1.67	167	65.7481	69	58.7206	60.2	10.2794	5.87206	24.74	normal	1	Disc herniation	5	mild systemic disease	2	2019	3					13.3	normal	1	88.9	eucytic	1	30.7	euchromic	1	34.5	normal	1	3.48	normal	1	2	2000	normal	1
1888	female	1	66	adult	1	1.6	160	62.9922	70	52.382	56	17.618	5.2382	27.34	overweight	2	Deformity, degenerative	2	mild systemic disease	2	2019	3	0.33	3.3	normal	0	13.2	normal	1	90	eucytic	1	29.9	euchromic	1	33.2	normal	1	5.48	normal	1	3.47	3470	normal	1
1889	female	1	73	older adult	2												Complication	1	mild systemic disease	2	2019	3	0.37	3.7	normal	0	13.8	normal	1	89.3	eucytic	1	28.5	euchromic	1	31.9	low	0	3.6	normal	1	2.83	2830	normal	1	20	200	low	0
1890	female	1	57	adult	1	1.67	167	65.7481	75	58.7206	60.2	16.2794	5.87206	26.89	overweight	2	Deformity, degenerative	2	mild systemic disease	2	2019	3	0.12	1.2	normal	0	12.8	normal	1	93.6	eucytic	1	30.5	euchromic	1	32.7	normal	1	2.48	normal	1	1.55	1550	normal	1	28	280	normal	1
1891	male	0	70	older adult	2	1.7	170	66.9292	80	65.9371	65	14.0629	6.59371	27.68	normal	1	Disc herniation	5	mild systemic disease	2	2019	3	0.24	2.4	normal	0	13.5	low	0	90	eucytic	1	31.3	euchromic	1	34.8	normal	1	2.44	normal	1	2.77	2770	normal	1
1892	female	1	25	younger adult	0	1.63	163	64.1733	76	55.0985	57.8	20.9015	5.50985	28.6	overweight	2	Spondylolisthesis, idiopathic	7	normal healthy	1	2019	3					13.2	normal	1	87.4	eucytic	1	29.1	euchromic	1	33.2	normal	1	4.51	normal	1	1.95	1950	normal	1
1893	male	0	52	adult	1									23.53	normal	1	Cervical disorder	0	mild systemic disease	2	2019	3	0.14	1.4	normal	0	15.4	normal	1	87	eucytic	1	29	euchromic	1	33.3	normal	1	2.44	normal	1	1.7	1700	normal	1	35	350	normal	1
1894	female	1	47	adult	1	1.7	170	66.9292	50	61.4371	62	-11.4371	6.14371	17.3	underweight	0	Disc herniation	5	normal healthy	1	2019	3					15.1	normal	1	93.2	eucytic	1	31.1	euchromic	1	33.3	normal	1	4.43	normal	1	1.44	1440	normal	1
1895	female	1	63	adult	1									29	overweight	2	Disc disease	4	mild systemic disease	2	2019	3	0.82	8.2	high	1	14.5	normal	1	90.7	eucytic	1	29.2	euchromic	1	32.2	normal	1	3.43	normal	1	1.97	1970	normal	1
1896	male	0	52	adult	1									26.32	overweight	2	Disc herniation	5	normal healthy	1	2019	3	0.08	0.8	normal	0	16.1	normal	1	87.9	eucytic	1	30	euchromic	1	34.2	normal	1	7.72	neutrocytosis	2	2.37	2370	normal	1
1897	female	1	53	adult	1												Disc disease	4	mild systemic disease	2	2019	3	0.05	0.5	normal	0	13.6	normal	1	83.8	eucytic	1	27.3	euchromic	1	32.5	normal	1	3.39	normal	1	2.78	2780	normal	1	25	250	normal	1
1898	male	0	80	older adult	2	1.75	175	68.8977	87	70.4647	68.75	16.5353	7.04647	28.41	normal	1	Spondylolisthesis, degenerative	6	mild systemic disease	2	2019	3	0.35	3.5	normal	0	16.3	normal	1	90.5	eucytic	1	29.6	euchromic	1	32.7	normal	1	5.68	neutrocytosis	2	1.94	1940	normal	1
1899	female	1	66	adult	1												Deformity, degenerative	2	mild systemic disease	2	2019	3					14.5	normal	1	89.2	eucytic	1	29.6	euchromic	1	33.2	normal	1	3.02	normal	1	3.31	3310	normal	1
1900	male	0	73	older adult	2	1.7	170	66.9292	84	65.9371	65	18.0629	6.59371	29.07	normal	1	Stenosis	9	mild systemic disease	2	2019	3	0.11	1.1	normal	0	14.7	normal	1	92.1	eucytic	1	31.5	euchromic	1	34.3	normal	1	5.07	normal	1	0.87	870	lymphopenia	0	32	320	normal	1
1901	female	1	62	adult	1	1.59	159	62.5985	59	51.4765	55.4	7.52354	5.14765	23.34	normal	1	Disc herniation	5	severe systemic disease	3	2019	3					14	normal	1	90	eucytic	1	29.9	euchromic	1	33.3	normal	1	4.16	normal	1	1.5	1500	normal	1
1902	male	0	74	older adult	2	1.74	174	68.504	75	69.5591	68	5.44086	6.95591	24.77	underweight	0	Deformity, degenerative	2	mild systemic disease	2	2019	3					14.3	normal	1	86.5	eucytic	1	28.8	euchromic	1	33.3	normal	1	4.95	normal	1	2.13	2130	normal	1
1903	female	1	72	older adult	2									31.22	normal	1	Spondylolisthesis, degenerative	6	mild systemic disease	2	2019	3	0.33	3.3	normal	0	14	normal	1	94.5	eucytic	1	30.6	euchromic	1	32.3	normal	1	4.26	normal	1	3.35	3350	normal	1
1904	female	1	79	older adult	2	1.5	150	59.0551	55	43.3268	50	11.6732	4.33268	24.44	underweight	0	Cervical disorder	0	mild systemic disease	2	2019	3	0.38	3.8	normal	0	12.9	normal	1	91	eucytic	1	30.4	euchromic	1	33.4	normal	1	4.82	normal	1	2.08	2080	normal	1
1905	female	1	67	adult	1									23	normal	1	Complication	1	mild systemic disease	2	2019	3	0.05	0.5	normal	0	14	normal	1	95.5	macrocytic	2	31.8	euchromic	1	33.3	normal	1	3.19	normal	1	1.59	1590	normal	1	30	300	normal	1
1906	female	1	49	adult	1									24.17	normal	1	Spondylolisthesis, idiopathic	7	normal healthy	1	2019	3					11	low	0	84	eucytic	1	27.1	euchromic	1	32.3	normal	1	2.7	normal	1	2	2000	normal	1
1909	female	1	41	adult	1									21.26	normal	1	Disc herniation	5	normal healthy	1	2019	3	3.75	37.5	high	1	12.4	normal	1	90	eucytic	1	29.7	euchromic	1	33	normal	1	6.56	neutrocytosis	2	1.88	1880	normal	1
1910	female	1	83	older adult	2	1.6	160	62.9922	67	52.382	56	14.618	5.2382	26.17	normal	1	Disc herniation	5	mild systemic disease	2	2019	3	0.51	5.1	high	1	13.4	normal	1	96.9	macrocytic	2	31.8	euchromic	1	32.8	normal	1	4.45	normal	1	1.64	1640	normal	1
1911	male	0	70	older adult	2	1.75	175	68.8977	63	70.4647	68.75	-7.46465	7.04647	20.57	underweight	0	Cervical disorder	0	mild systemic disease	2	2019	3	0.05	0.5	normal	0	14.8	normal	1	86.1	eucytic	1	29.3	euchromic	1	34	normal	1	2.56	normal	1	1.97	1970	normal	1
1912	female	1	52	adult	1									25.39	overweight	2	Deformity, idiopathic	3	normal healthy	1	2019	3	0.17	1.7	normal	0	13.9	normal	1	90.5	eucytic	1	30.8	euchromic	1	34	normal	1	3.78	normal	1	1.57	1570	normal	1
1913	female	1	62	adult	1	1.6	160	62.9922	62	52.382	56	9.61803	5.2382	24.22	normal	1	Stenosis	9	mild systemic disease	2	2019	3	0.16	1.6	normal	0	12.4	normal	1	89.6	eucytic	1	30.8	euchromic	1	34.4	normal	1	4.12	normal	1	2.29	2290	normal	1
1914	female	1	61	adult	1	1.64	164	64.567	67	56.004	58.4	10.996	5.6004	24.91	normal	1	Disc herniation	5	mild systemic disease	2	2019	3	0.08	0.8	normal	0	14	normal	1	96.3	macrocytic	2	32.6	macrochromic	2	33.8	normal	1	4.41	normal	1	0.32	320	lymphopenia	0
1915	female	1	75	older adult	2									25.61	normal	1	Disc herniation	5	mild systemic disease	2	2019	3	0.55	5.5	high	1	13.4	normal	1	86.1	eucytic	1	28.7	euchromic	1	33.3	normal	1	8.55	neutrocytosis	2	1.94	1940	normal	1
1916	female	1	51	adult	1	1.46	146	57.4803	45	39.7048	47.6	5.2952	3.97048	21.11	normal	1	Stenosis	9	mild systemic disease	2	2019	3	0.07	0.7	normal	0	13.4	normal	1	94.7	eucytic	1	32.1	euchromic	1	33.8	normal	1	1.89	normal	1	1.76	1760	normal	1
1919	female	1	70	older adult	2									25.82	normal	1	Cervical disorder	0	mild systemic disease	2	2019	3	0.05	0.5	normal	0	15.3	normal	1	85.5	eucytic	1	28.4	euchromic	1	33.2	normal	1	2.6	normal	1	3.46	3460	normal	1	25	250	normal	1
1920	female	1	60	adult	1	1.6	160	62.9922	60	52.382	56	7.61803	5.2382	23.44	normal	1	Spondylolisthesis, degenerative	6	normal healthy	1	2019	3	0.06	0.6	normal	0	14.5	normal	1	93.4	eucytic	1	31.9	euchromic	1	34.2	normal	1	11.32	neutrocytosis	2	1.78	1780	normal	1	37	370	normal	1
1921	female	1	18	younger adult	0									20.83	normal	1	Deformity, idiopathic	3	severe systemic disease	3	2019	3	0.02	0.2	normal	0	12.7	normal	1	89.9	eucytic	1	30.7	euchromic	1	34.1	normal	1	2.84	normal	1	2.47	2470	normal	1	21	210	low	0
1922	male	0	58	adult	1	1.68	168	66.1418	79	64.1261	63.5	14.8739	6.41261	27.99	overweight	2	Stenosis	9	mild systemic disease	2	2019	3	0.63	6.3	high	1	15.1	normal	1	93.1	macrocytic	2	30.8	euchromic	1	33	normal	1	6.51	neutrocytosis	2	1.95	1950	normal	1
1924	female	1	41	adult	1	1.63	163	64.1733	54	55.0985	57.8	-1.0985	5.50985	20.32	normal	1	Cervical disorder	0	normal healthy	1	2019	3	0.02	0.2	normal	0	13.8	normal	1	91.3	eucytic	1	29.3	euchromic	1	32.1	low	0	5.82	normal	1	1.5	1500	normal	1
1925	female	1	55	adult	1	1.57	157	61.8111	70	49.6654	54.2	20.3346	4.96654	28.4	overweight	2	Spondylolisthesis, degenerative	6	mild systemic disease	2	2019	3	0.55	5.5	high	1	13.3	normal	1	83.1	eucytic	1	26.7	euchromic	1	32.1	low	0	5.45	normal	1	2.58	2580	normal	1
1926	female	1	67	adult	1												Complication	1	mild systemic disease	2	2019	3	1.03	10.3	high	1	15.3	normal	1	88.8	eucytic	1	29.1	euchromic	1	32.8	normal	1	3.53	normal	1	1.58	1580	normal	1
1927	female	1	58	adult	1									26.56	overweight	2	Deformity, degenerative	2	mild systemic disease	2	2019	3	0.13	1.3	normal	0	13.4	normal	1	93.7	eucytic	1	30.2	euchromic	1	32.2	normal	1	5.52	normal	1	2.03	2030	normal	1
1928	male	0	68	adult	1									25.9	overweight	2	Deformity, degenerative	2	severe systemic disease	3	2019	3	1.78	17.8	high	1	13	low	0	92.1	eucytic	1	31.2	euchromic	1	33.9	normal	1	3.55	normal	1	1.26	1260	lymphopenia	0	21	210	low	0
1929	female	1	71	older adult	2												Disc disease	4	mild systemic disease	2	2019	3	0.38	3.8	normal	0	15.1	normal	1	87.6	eucytic	1	29.2	euchromic	1	33.3	normal	1	4.49	normal	1	2.42	2420	normal	1	25	250	normal	1
1930	female	1	79	older adult	2	1.68	168	66.1418	88	59.6261	60.8	28.3739	5.96261	31.18	normal	1	Spondylolisthesis, degenerative	6	severe systemic disease	3	2019	3	0.46	4.6	normal	0	14.2	normal	1	88.6	eucytic	1	28	euchromic	1	31.6	low	0	4.22	normal	1	1.24	1240	normal	1	28	280	normal	1
1931	female	1	59	adult	1	1.58	158	62.2048	60	50.5709	54.8	9.42906	5.05709	24.03	normal	1	Spondylolisthesis, degenerative	6	mild systemic disease	2	2019	3	0.13	1.3	normal	0	14.2	normal	1	87.3	eucytic	1	29.5	euchromic	1	33.8	normal	1	2.95	normal	1	1.69	1690	normal	1
1932	male	0	54	adult	1	1.75	175	68.8977	75	70.4647	68.75	4.53535	7.04647	24.49	normal	1	Cervical disorder	0	mild systemic disease	2	2019	3	0.07	0.7	normal	0	16	normal	1	87.8	eucytic	1	30	euchromic	1	34.1	normal	1	2.91	normal	1	1.98	1980	normal	1
1934	male	0	28	younger adult	0	1.72	172	67.7166	65	67.7481	66.5	-2.74812	6.77481	21.97	normal	1	Disc herniation	5	mild systemic disease	2	2019	3	0.05	0.5	normal	0	12.7	low	0	60.8	microcytic	0	18.5	hypochromic	0	30.4	low	0	4.28	normal	1	2.11	2110	normal	1	39	390	normal	1
1935	female	1	42	adult	1									27.64	overweight	2	Complication	1	mild systemic disease	2	2019	3	0.96	9.6	high	1	14	normal	1	90.6	eucytic	1	30.7	euchromic	1	33.9	normal	1	4.58	normal	1	2.96	2960	normal	1
1936	male	0	49	adult	1									26.23	overweight	2	Spondylolisthesis, idiopathic	7	mild systemic disease	2	2019	3	0.03	0.3	normal	0	13.9	normal	1	83.5	eucytic	1	28.3	euchromic	1	33.9	normal	1	3.16	normal	1	1.92	1920	normal	1
1937	female	1	49	adult	1	1.64	164	64.567	61	56.004	58.4	4.99598	5.6004	22.68	normal	1	Spondylolisthesis, idiopathic	7	mild systemic disease	2	2019	3	0.05	0.5	normal	0	12.6	normal	1	97.5	macrocytic	2	32	euchromic	1	32.8	normal	1	2.85	normal	1	2.26	2260	normal	1
1938	male	0	68	adult	1									30.1	obesity I	3	Disc disease	4	severe systemic disease	3	2019	3					13.4	low	0	91.3	eucytic	1	29.8	euchromic	1	32.7	normal	1	4.64	normal	1	2.23	2230	normal	1
1939	female	1	50	adult	1	1.73	173	68.1103	108	64.1536	63.8	43.8464	6.41536	36.09	obesity II	4	Disc disease	4	mild systemic disease	2	2019	3	0.52	5.2	high	1	13.5	normal	1	88.9	eucytic	1	28.8	euchromic	1	32.5	normal	1	7.2	neutrocytosis	2	2.08	2080	normal	1
1940	female	1	62	adult	1	1.6	160	62.9922	68	52.382	56	15.618	5.2382	26.56	overweight	2	Spondylolisthesis, degenerative	6	mild systemic disease	2	2019	3					13.9	normal	1	96.1	macrocytic	2	31.8	euchromic	1	33.1	normal	1	3.72	normal	1	2.25	2250	normal	1
1941	female	1	74	older adult	2												Deformity, degenerative	2	mild systemic disease	2	2019	3	0.2	2	normal	0	14.2	normal	1	89.4	eucytic	1	30.7	euchromic	1	34.4	normal	1	3.91	normal	1	2.14	2140	normal	1
1942	female	1	60	adult	1	1.6	160	62.9922	48	52.382	56	-4.38197	5.2382	18.75	normal	1	Deformity, degenerative	2	mild systemic disease	2	2019	3					14.2	normal	1	98.4	macrocytic	2	33.2	macrochromic	2	33.7	normal	1	5.46	normal	1	2.91	2910	normal	1
1943	male	0	47	adult	1	1.78	178	70.0788	88	73.1812	71	14.8188	7.31812	27.77	overweight	2	Disc herniation	5	normal healthy	1	2019	3	0.17	1.7	normal	0	14.5	normal	1	89.7	eucytic	1	29.8	euchromic	1	33.3	normal	1	3.87	normal	1	1.32	1320	normal	1	37	370	normal	1
1945	female	1	53	adult	1	1.5	150	59.0551	54	43.3268	50	10.6732	4.33268	24	normal	1	Deformity, degenerative	2	mild systemic disease	2	2019	3	0.19	1.9	normal	0	13.5	normal	1	85.6	eucytic	1	28.6	euchromic	1	33.4	normal	1	2.16	normal	1	2.18	2180	normal	1
1946	male	0	61	adult	1									31.14	obesity I	3	Disc disease	4	mild systemic disease	2	2019	3	0.5	5	normal	0	16.5	normal	1	92.3	macrocytic	2	31.1	euchromic	1	33.7	normal	1	5.38	normal	1	2.79	2790	normal	1	28	280	normal	1
1947	male	0	29	younger adult	0	1.75	175	68.8977	100	70.4647	68.75	29.5353	7.04647	32.65	obesity I	3	Disc herniation	5	normal healthy	1	2019	3	0.34	3.4	normal	0	17.1	normal	1	80.3	eucytic	1	27.1	euchromic	1	33.7	normal	1	5.03	normal	1	3.1	3100	normal	1	29	290	normal	1
1948	female	1	70	older adult	2	1.5	150	59.0551	54	43.3268	50	10.6732	4.33268	24	underweight	0	Deformity, degenerative	2	severe systemic disease	3	2019	3	0.07	0.7	normal	0	13.7	normal	1	90	eucytic	1	29.8	euchromic	1	33.2	normal	1	4.39	normal	1	1.46	1460	normal	1
1949	female	1	53	adult	1												Deformity, degenerative	2	mild systemic disease	2	2019	3	0.27	2.7	normal	0	12.1	normal	1	63	microcytic	0	19.5	hypochromic	0	30.9	low	0	7.92	neutrocytosis	2	2.28	2280	normal	1	20	200	low	0
1950	female	1	58	adult	1									18.73	normal	1	Disc herniation	5	mild systemic disease	2	2019	3	0.02	0.2	normal	0	14.5	normal	1	85.8	eucytic	1	29.4	euchromic	1	34.2	normal	1	1.7	normal	1	1.6	1600	normal	1	25	250	normal	1
1951	female	1	70	older adult	2	1.64	164	64.567	59	56.004	58.4	2.99598	5.6004	21.94	underweight	0	Disc herniation	5	mild systemic disease	2	2019	3	0.05	0.5	normal	0	12	normal	1	62.8	microcytic	0	19.9	hypochromic	0	31.7	low	0	2.99	normal	1	1.24	1240	normal	1
1952	female	1	53	adult	1	1.71	171	67.3229	60	62.3426	62.6	-2.3426	6.23426	20.52	normal	1	Disc disease	4	normal healthy	1	2019	3	0.17	1.7	normal	0	13.2	normal	1	88.6	eucytic	1	29	euchromic	1	32.8	normal	1	9.21	neutrocytosis	2	1.51	1510	normal	1
1953	female	1	82	older adult	2									28.04	normal	1	Spondylosis	8	mild systemic disease	2	2019	3					10	low	0	77.2	microcytic	0	23.5	hypochromic	0	30.4	low	0	4.96	normal	1	2.29	2290	normal	1
1954	female	1	56	adult	1												Complication	1	normal healthy	1	2019	3	0.39	3.9	normal	0	15.2	normal	1	88.5	eucytic	1	30.1	euchromic	1	34	normal	1	9.18	neutrocytosis	2	5.64	5640	lymphocytosis	2
1955	female	1	66	adult	1									27	overweight	2	Complication	1	mild systemic disease	2	2019	3	0.15	1.5	normal	0	14.1	normal	1	90.9	eucytic	1	31.1	euchromic	1	34.2	normal	1	5.02	normal	1	1.8	1800	normal	1	32	320	normal	1
1956	female	1	65	adult	1	1.5	150	59.0551	45	43.3268	50	1.67316	4.33268	20	normal	1	Deformity, degenerative	2	mild systemic disease	2	2019	3					12.7	normal	1	78.8	microcytic	0	25	hypochromic	0	31.7	low	0	7.73	neutrocytosis	2	1.73	1730	normal	1
1957	female	1	74	older adult	2	1.67	167	65.7481	71	58.7206	60.2	12.2794	5.87206	25.46	normal	1	Cervical disorder	0	severe systemic disease	3	2019	3	0.1	1	normal	0	13.9	normal	1	86.9	eucytic	1	27.1	euchromic	1	31.2	low	0	3.33	normal	1	3.63	3630	normal	1
1958	female	1	67	adult	1									29.14	overweight	2	Disc disease	4	mild systemic disease	2	2019	3	0.28	2.8	normal	0	14.3	normal	1	96	macrocytic	2	32	euchromic	1	33.3	normal	1	8.14	neutrocytosis	2	3.92	3920	lymphocytosis	2
1960	male	0	59	adult	1	1.73	173	68.1103	75	68.6536	67.25	6.34637	6.86536	25.06	overweight	2	Disc disease	4	normal healthy	1	2019	3	0.08	0.8	normal	0	14.7	normal	1	91.4	eucytic	1	31	euchromic	1	33.9	normal	1	3.51	normal	1	1.42	1420	normal	1
1961	male	0	61	adult	1	1.63	163	64.1733	67	59.5985	59.75	7.4015	5.95985	25.22	overweight	2	Disc disease	4	mild systemic disease	2	2019	3	0.27	2.7	normal	0	15.5	normal	1	90.2	eucytic	1	30.5	euchromic	1	33.8	normal	1	4.47	normal	1	1.48	1480	normal	1	36	360	normal	1
1962	female	1	71	older adult	2	1.66	166	65.3544	78	57.815	59.6	20.185	5.7815	28.31	normal	1	Deformity, degenerative	2	mild systemic disease	2	2019	3	0.11	1.1	normal	0	14.7	normal	1	87.3	eucytic	1	28.8	euchromic	1	33	normal	1	2.55	normal	1	1.73	1730	normal	1
1963	female	1	49	adult	1									24.02	normal	1	Cervical disorder	0	mild systemic disease	2	2019	3	0.54	5.4	high	1	13.8	normal	1	89.5	eucytic	1	30.9	euchromic	1	34.6	normal	1	4.91	normal	1	2.61	2610	normal	1	34	340	normal	1
1964	female	1	60	adult	1												Deformity, degenerative	2	mild systemic disease	2	2019	3	0.86	8.6	high	1	13.6	normal	1	87.5	eucytic	1	27.8	euchromic	1	31.8	low	0	4.39	normal	1	2.94	2940	normal	1
1965	female	1	47	adult	1	1.6	160	62.9922	60	52.382	56	7.61803	5.2382	23.44	normal	1	Cervical disorder	0	mild systemic disease	2	2019	3	0.08	0.8	normal	0	12.7	normal	1	86.7	eucytic	1	29.5	euchromic	1	34	normal	1	2.5	normal	1	1.32	1320	normal	1	20	200	low	0
1966	male	0	72	older adult	2	1.75	175	68.8977	97	70.4647	68.75	26.5353	7.04647	31.67	normal	1	Disc disease	4	severe systemic disease	3	2019	3	0.33	3.3	normal	0	14.7	normal	1	92.6	macrocytic	2	31	euchromic	1	33.5	normal	1	5.22	normal	1	2.05	2050	normal	1	34	340	normal	1
1968	male	0	40	adult	1	1.73	173	68.1103	60	68.6536	67.25	-8.65363	6.86536	20.05	normal	1	Cervical disorder	0	mild systemic disease	2	2019	3	0.04	0.4	normal	0	14.5	normal	1	93.9	macrocytic	2	31.5	euchromic	1	33.6	normal	1	5.53	neutrocytosis	2	2.43	2430	normal	1
1970	male	0	76	older adult	2	1.76	176	69.2914	110	71.3702	69.5	38.6298	7.13702	35.51	overweight	2	Stenosis	9	severe systemic disease	3	2019	3	0.18	1.8	normal	0	15.6	normal	1	96.3	macrocytic	2	32.2	euchromic	1	33.5	normal	1	3.32	normal	1	1.58	1580	normal	1
1972	male	0	63	adult	1	1.75	175	68.8977	81	70.4647	68.75	10.5353	7.04647	26.45	overweight	2	Deformity, degenerative	2	mild systemic disease	2	2019	3					14.4	normal	1	91.4	eucytic	1	30.8	euchromic	1	33.7	normal	1	3.55	normal	1	2.21	2210	normal	1
1973	female	1	49	adult	1	1.7	170	66.9292	60	61.4371	62	-1.43709	6.14371	20.76	normal	1	Disc disease	4	normal healthy	1	2019	3	0.06	0.6	normal	0	13.1	normal	1	87.9	eucytic	1	30.5	euchromic	1	34.7	normal	1	5.32	normal	1	1.37	1370	normal	1
1974	male	0	63	adult	1	1.7	170	66.9292	80	65.9371	65	14.0629	6.59371	27.68	overweight	2	Disc herniation	5	mild systemic disease	2	2019	3	0.16	1.6	normal	0	15.4	normal	1	86.3	eucytic	1	29.3	euchromic	1	34	normal	1	5.41	neutrocytosis	2	2.92	2920	normal	1	36	360	normal	1
1976	female	1	50	adult	1									20.76	normal	1	Disc disease	4	mild systemic disease	2	2019	3	3.79	37.9	high	1	12.9	normal	1	88.5	eucytic	1	28.5	euchromic	1	32.3	normal	1	7.95	neutrocytosis	2	1.78	1780	normal	1	27	270	normal	1
1979	female	1	68	adult	1									24.26	normal	1	Spondylolisthesis, degenerative	6	mild systemic disease	2	2019	3	0.11	1.1	normal	0	14.7	normal	1	90.4	eucytic	1	29.3	euchromic	1	32.5	normal	1	2.44	normal	1	2.69	2690	normal	1	34	340	normal	1
1980	male	0	37	younger adult	0									30.47	obesity I	3	Disc disease	4	mild systemic disease	2	2019	3	0.09	0.9	normal	0	15.1	normal	1	92.3	macrocytic	2	32.1	euchromic	1	34.8	normal	1	2.59	normal	1	2.5	2500	normal	1
1981	male	0	72	older adult	2									26.12	normal	1	Spondylolisthesis, degenerative	6	mild systemic disease	2	2019	3	0.12	1.2	normal	0	14.5	normal	1	91.7	eucytic	1	30.1	euchromic	1	32.9	normal	1	6.92	neutrocytosis	2	1.75	1750	normal	1
1982	female	1	58	adult	1	1.6	160	62.9922	63	52.382	56	10.618	5.2382	24.61	normal	1	Disc herniation	5	mild systemic disease	2	2019	3	0.01	0.1	normal	0	13.4	normal	1	76.4	microcytic	0	25.5	hypochromic	0	33.4	normal	1	2.71	normal	1	2.24	2240	normal	1	27	270	normal	1
1983	male	0	57	adult	1									30.45	obesity I	3	Disc disease	4	mild systemic disease	2	2019	3	0.35	3.5	normal	0	15.3	normal	1	95	macrocytic	2	32.1	euchromic	1	33.8	normal	1	4.58	normal	1	2.07	2070	normal	1	25	250	normal	1
1984	female	1	55	adult	1												Complication	1	severe systemic disease	3	2019	3	1.52	15.2	high	1	13.5	normal	1	92.6	eucytic	1	31.4	euchromic	1	33.9	normal	1	6.21	neutrocytosis	2	1.7	1700	normal	1
1985	male	0	44	adult	1									28.4	overweight	2	Cervical disorder	0	mild systemic disease	2	2019	3	1.06	10.6	high	1	14.5	normal	1	82.2	eucytic	1	27.5	euchromic	1	33.4	normal	1	4.35	normal	1	1.86	1860	normal	1
1986	female	1	45	adult	1	1.55	155	61.0237	61	47.8544	53	13.1456	4.78544	25.39	overweight	2	Complication	1	severe systemic disease	3	2019	3					14.4	normal	1	89.1	eucytic	1	30.7	euchromic	1	34.4	normal	1	4.33	normal	1	2.2	2200	normal	1
1987	male	0	70	older adult	2									27.76	normal	1	Stenosis	9	severe systemic disease	3	2019	3	0.18	1.8	normal	0	16.4	normal	1	87.8	eucytic	1	29.4	euchromic	1	33.5	normal	1	4.57	normal	1	2.07	2070	normal	1
1988	female	1	63	adult	1	1.53	153	60.2363	50	46.0434	51.8	3.95662	4.60434	21.36	normal	1	Deformity, degenerative	2	mild systemic disease	2	2019	3	0.1	1	normal	0	12.2	normal	1	90.2	eucytic	1	29	euchromic	1	32.2	normal	1	2.06	normal	1	1.31	1310	normal	1
1990	female	1	70	older adult	2									23.23	underweight	0	Spondylolisthesis, degenerative	6	normal healthy	1	2019	3	0.08	0.8	normal	0	15.3	normal	1	92.3	eucytic	1	31.2	euchromic	1	33.8	normal	1	3.39	normal	1	5.19	5190	lymphocytosis	2
1991	female	1	71	older adult	2									25.28	normal	1	Disc disease	4	mild systemic disease	2	2019	3	0.08	0.8	normal	0	13.5	normal	1	96.3	macrocytic	2	33.3	macrochromic	2	34.6	normal	1	4.06	normal	1	1.99	1990	normal	1
1992	female	1	49	adult	1									22.03	normal	1	Disc herniation	5	normal healthy	1	2019	3	0.01	0.1	normal	0	14	normal	1	88.8	eucytic	1	29.6	euchromic	1	33.3	normal	1	3.85	normal	1	1.79	1790	normal	1
1995	female	1	50	adult	1									36.89	obesity II	4	Complication	1	mild systemic disease	2	2019	3	0.81	8.1	high	1	13.3	normal	1	91.3	eucytic	1	30.3	euchromic	1	33.2	normal	1	3.82	normal	1	1.73	1730	normal	1	23	230	normal	1
1996	male	0	46	adult	1	1.87	187	73.6221	82	81.3308	77.75	0.6692	8.13308	23.45	normal	1	Complication	1	normal healthy	1	2019	3	0.21	2.1	normal	0	14.1	normal	1	92.7	macrocytic	2	31	euchromic	1	33.4	normal	1	4.28	normal	1	1.82	1820	normal	1
1997	female	1	66	adult	1	1.68	168	66.1418	67	59.6261	60.8	7.37393	5.96261	23.74	normal	1	Cervical disorder	0	mild systemic disease	2	2019	3	0.26	2.6	normal	0	13.3	normal	1	86.9	eucytic	1	28.7	euchromic	1	33	normal	1	2.49	normal	1	1.86	1860	normal	1
1998	female	1	23	younger adult	0									23.73	normal	1	Spondylolisthesis, idiopathic	7	normal healthy	1	2019	3	0.07	0.7	normal	0	12.2	normal	1	89.5	eucytic	1	28.5	euchromic	1	31.9	low	0	2.88	normal	1	2.78	2780	normal	1
1999	male	0	43	adult	1	1.87	187	73.6221	107	81.3308	77.75	25.6692	8.13308	30.6	obesity I	3	Disc disease	4	normal healthy	1	2019	3	0.16	1.6	normal	0	16.7	normal	1	82.3	eucytic	1	28.7	euchromic	1	34.9	normal	1	5.14	normal	1	2.09	2090	normal	1	35	350	normal	1
2000	female	1	77	older adult	2									22.22	underweight	0	Stenosis	9	severe systemic disease	3	2019	3	0.11	1.1	normal	0	10.8	low	0	89	eucytic	1	27.6	euchromic	1	31	low	0	4.74	normal	1	2.14	2140	normal	1	17	170	low	0
2001	male	0	60	adult	1												Deformity, degenerative	2	mild systemic disease	2	2019	3	0.21	2.1	normal	0	13.9	normal	1	95.7	macrocytic	2	31.7	euchromic	1	33.1	normal	1	5.1	normal	1	2.38	2380	normal	1
2002	female	1	75	older adult	2												Stenosis	9	mild systemic disease	2	2019	3	0.07	0.7	normal	0	12.4	normal	1	90.8	eucytic	1	31.8	euchromic	1	35	normal	1	4.4	normal	1	1.5	1500	normal	1
2003	male	0	41	adult	1									23.53	normal	1	Spondylolisthesis, idiopathic	7	normal healthy	1	2019	3					15.2	normal	1	70.5	microcytic	0	22.9	hypochromic	0	32.4	normal	1	2.86	normal	1	2.15	2150	normal	1
2004	female	1	68	adult	1	1.6	160	62.9922	60	52.382	56	7.61803	5.2382	23.44	normal	1	Spondylolisthesis, degenerative	6	mild systemic disease	2	2019	3	0.29	2.9	normal	0	13.6	normal	1	86.4	eucytic	1	29.4	euchromic	1	34	normal	1	3.43	normal	1	2.96	2960	normal	1	26	260	normal	1
2005	male	0	55	adult	1	1.7	170	66.9292	75	65.9371	65	9.06291	6.59371	25.95	overweight	2	Complication	1	mild systemic disease	2	2019	3					15.7	normal	1	90	eucytic	1	30.1	euchromic	1	33.4	normal	1	3.33	normal	1	2.68	2680	normal	1
2006	female	1	62	adult	1	1.57	157	61.8111	67	49.6654	54.2	17.3346	4.96654	27.18	overweight	2	Deformity, degenerative	2	mild systemic disease	2	2019	3	0.2	2	normal	0	13.8	normal	1	91.5	eucytic	1	29.3	euchromic	1	32	low	0	2.22	normal	1	2.33	2330	normal	1
2007	male	0	65	adult	1									24.69	normal	1	Stenosis	9	severe systemic disease	3	2019	3	0.03	0.3	normal	0	15.1	normal	1	89.7	eucytic	1	31.1	euchromic	1	34.6	normal	1	1.6	neutropenia	0	1.29	1290	lymphopenia	0
2008	female	1	43	adult	1												Disc disease	4	mild systemic disease	2	2019	3	0.17	1.7	normal	0	13.4	normal	1	91.9	eucytic	1	30.3	euchromic	1	33	normal	1	7.84	neutrocytosis	2	1.22	1220	normal	1
2009	female	1	64	adult	1									29.76	overweight	2	Complication	1	mild systemic disease	2	2019	3	0.41	4.1	normal	0	12.9	normal	1	86.3	eucytic	1	27.6	euchromic	1	31.9	low	0	3.11	normal	1	1.41	1410	normal	1	22	220	low	0
2011	female	1	71	older adult	2												Complication	1	mild systemic disease	2	2019	3	0.31	3.1	normal	0	13.9	normal	1	82.4	eucytic	1	27.3	euchromic	1	33.1	normal	1	5.08	normal	1	1.72	1720	normal	1	17	170	low	0
2013	male	0	80	older adult	2	1.7	170	66.9292	70	65.9371	65	4.06291	6.59371	24.22	underweight	0	Disc disease	4	mild systemic disease	2	2019	3	8.74	87.4	high	1	14.9	normal	1	92.6	macrocytic	2	32.5	macrochromic	2	35.1	normal	1	7.53	neutrocytosis	2	2.34	2340	normal	1	22	220	low	0
[truncated: 597 more rows]
[truncated: 32 more columns]
